# Supplementary material for: CLEAR: A Holistic Figure-of-Merit for Post- and Predicting Electronic and Photonic-based Compute-system Evolution
Source: Sci Rep. 2020 Apr 16;10:6482. doi: 10.1038/s41598-020-63408-7 (PMC7162934; doi:10.1038/s41598-020-63408-7)
Supplement: Supplementary file 2 — Supplementary Dataset. [file 41598_2020_63408_MOESM2_ESM.xlsx]

## Sheet: Compute PowerCost
Machine	Date	$	Mbytes	MIPS	Watt/MIPS	Fit W/M	Power (W)	Power (Koomey)	Size (mm2)	FOM	fom'
By_Hand	1892	8500	9.54e-05	1.19e-08		2637020692553631	3.13805e+07		1.07636e+09	4.14485e-29	#DIV/0!
Ohdner	1891	11000	1.49e-07	3.33e-09		4.02148e+15	1.33915e+07		1.06291e+09	2.1268e-29	#DIV/0!
Steiger_Millionaire	1900	12000	3.58e-07	1.33e-08		9.01437e+13	1.19891e+06		1.04945e+09	8.80887e-28	#DIV/0!
Hollerith	1908	50000	0.000286	1.85e-08		3.08146e+12	57007.1		1.036e+09	6.26489e-27	#DIV/0!
Analytical_Engine	1910	1000000	0.0244	3.77e-07		1.32499e+12	499521		1.02254e+09	7.38083e-28	#DIV/0!
Monroe_Calculator	1911	35000	2.86e-06	2.18e-08		8.68841e+11	18940.7		1.00909e+09	3.25883e-26	#DIV/0!
IBM_Tabulator	1919	20000	2.38e-05	4.12e-08		2.97004e+10	1223.66		9.95636e+08	1.69086e-24	#DIV/0!
Torres_Arithmometer	1920	25000	4.77e-06	3.58e-08		1.94756e+10	697.225		9.82181e+08	2.09112e-24	#DIV/0!
National-Ellis_3000	1928	15000	4.29e-06	7.38e-08		6.65751e+08	49.1324		9.68727e+08	1.0337e-22	#DIV/0!
Burroughs_Class_16	1929	15000	4.29e-06	7.38e-08		4.36556e+08	32.2178		9.55272e+08	1.59861e-22	#DIV/0!
Zuse-1	1938	10000	3.05e-05	4.24e-08		9.78564e+06	0.414911		9.41818e+08	1.08504e-20	#DIV/0!
Zuse-2	1939	10000	3.05e-05	4.24e-07		6.41677e+06	2.72071		9.28363e+08	1.67867e-20	#DIV/0!
BTL_Model_1	1939	50000	3.81e-06	2e-06		6.41677e+06	12.8335		9.14909e+08	3.40671e-21	#DIV/0!
Zuse-3	1941	50000	0.000244	2.04e-06		2.75913e+06	5.62863		9.01454e+08	8.04107e-21	#DIV/0!
BTL_Model_2	1943	50000	1.19e-05	1.03e-06		1.18639e+06	1.22198		8.88e+08	1.89841e-20	#DIV/0!
Colossus	1943	100000	2.38e-06	0.000224		1.18639e+06	265.751		8.74545e+08	9.63807e-21	#DIV/0!
BTL_Model_3	1943	200000	4.29e-05	2.83e-06		1.18639e+06	3.35749		8.61091e+08	4.89433e-21	#DIV/0!
ASCC_(Mark_1)	1944	300000	0.000601	2.33e-06		777957	1.81264		8.47636e+08	5.05492e-21	#DIV/0!
Zuse-4	1945	50000	0.000244	2.04e-06		510133	1.04067		8.34182e+08	4.69987e-20	#DIV/0!
BTL_Model_5	1946	500000	0.000147	3.29e-06		334511	1.10054		8.20727e+08	7.28485e-21	#DIV/0!
ENIAC	1946	600000	9.54e-05	0.00289		334511	966.738	150000	8.07273e+08	6.17188e-21	3.97773e-23
Harvard_Mark_2	1947	300000	0.000488	6.22e-06		219350	1.36436		7.93818e+08	1.91434e-20	#DIV/0!
IBM_SSEC	1948	500000	4.58e-05	0.000597		143836	85.8698		7.80364e+08	1.78183e-20	#DIV/0!
EDSAC	1949	100000	0.00214	0.00255		94317.9	240.511		7.66909e+08	1.38249e-19	#DIV/0!
SEAC	1950	800000	0.00549	0.00416		61847.5	257.285		7.53455e+08	2.68245e-20	#DIV/0!
UNIVAC_I	1951	930000	0.00537	0.00575		40555.5	233.194	126521	740000000	3.58291e-20	6.60375e-23
Zuse-5	1952	100000	0.000244	9.33e-06		26593.6	0.248118		7.26545e+08	5.17559e-19	#DIV/0!
IBM_CPC	1952	100000	0.000154	0.00176		26593.6	46.8047	61000	7.13091e+08	5.27324e-19	4.04611e-22
IBM_650	1953	200000	0.00488	0.000966		17438.3	16.8454	180000	6.99636e+08	4.09819e-19	3.83533e-23
EDVAC	1954	500000	0.00537	0.0017		11434.9	19.4393	56000	6.86182e+08	2.54893e-19	8.84813e-23
Whirlwind	1955	200000	0.00391	0.0694		7498.26	520.379		6.72727e+08	9.91221e-19	#DIV/0!
IBM_704	1955	2000000	0.0352	0.0536		7498.26	401.907	75000	6.59273e+08	1.01145e-19	5.42011e-22
Librascope_LGP-30	1956	50000	0.0159	0.000701		4916.86	3.44672		6.45818e+08	6.29842e-18	#DIV/0!
IBM_7090	1959	3000000	0.141	0.326		1386.35	451.949	28000	6.32364e+08	3.80225e-19	6.13721e-21
IBM_1620	1960	200000	0.0122	0.00103		909.074	0.936346	120000	6.18909e+08	8.88677e-18	6.93424e-23
DEC_PDP-1	1960	150000	0.0176	0.124		909.074	112.725	5050000	6.05455e+08	1.21123e-17	2.70369e-22
Atlas	1961	5000000	0.0234	1.4		596.111	834.555	45000	5.92e+08	5.66737e-19	1.05105e-20
Burroughs_5000	1962	1000000	0.0254	0.0989		390.89	38.659	30000	5.78546e+08	4.42189e-18	5.69819e-21
IBM_7040	1963	560000	0.07	0.063		256.32	16.1482	26226	5.65091e+08	1.23285e-17	7.59105e-21
Honeywell_1800	1963	1400000	0.093	0.15		256.32	38.448	35000	5.51637e+08	5.05169e-18	5.54935e-21
DEC_PDP-6	1964	300000	0.0703	0.169		168.078	28.4051		5.38182e+08	3.68502e-17	#DIV/0!
CDC_6600	1964	5000000	4	8.76		168.078	1472.36		5.24728e+08	2.2677e-18	#DIV/0!
IBM_1130	1965	50000	0.0156	0.15		110.214	16.5321	780	5.11273e+08	3.54927e-16	7.5227e-18
IBM_360/75	1966	5000000	8	2.54		72.2712	183.569		4.97819e+08	5.55896e-18	#DIV/0!
IBM_360/65	1967	3000000	4	1.24		47.3907	58.7645		4.84364e+08	1.45216e-17	#DIV/0!
DEC_PDP-10	1968	500000	0.562	0.655		31.0757	20.3546	400	4.7091e+08	1.36669e-16	6.95462e-18
CDC_7600	1969	10000000	8	25.7		20.3774	523.699		4.57455e+08	1.07276e-17	#DIV/0!
DG_Nova	1969	7600	0.008	0.1175		20.3774	2.39434		4.44001e+08	1.4543e-14	#DIV/0!
GE-635	1970	2000000	0.5	0.649		13.3622	8.67204		4.30546e+08	8.69108e-17	#DIV/0!
SDS_920	1971	100000	0.25	0.105	3.75	8.76202	0.920012	400	4.17092e+08	2.7363e-15	6.29358e-18
IBM_360/195	1972	8000000	0.5	17.3	5	5.74555	99.3981		4.03637e+08	5.38998e-17	#DIV/0!
Honeywell_700	1972	12000	0.031	0.075	5	5.74555	0.430916		3.90183e+08	3.71723e-14	#DIV/0!
Prime_Computer_100	1973	8500	0.031	0.36		3.76755	1.35632		3.76728e+08	8.28883e-14	#DIV/0!
IBM-370/168	1974	2000000	1	8.88	0.78125	2.47051	21.9382		3.63274e+08	5.5712e-16	#DIV/0!
MITS_Altair	1974	500	0.00024	0.01	0.78125	2.47051	0.0247051		3.49819e+08	2.31419e-12	#DIV/0!
DG_Eclipse	1975	50000	0.25	0.47		1.62	0.7614		3.36365e+08	3.67033e-14	#DIV/0!
DEC-KL-10	1975	500000	4.5	2.3	1.62	1.62	3.726		3.2291e+08	3.82326e-15	#DIV/0!
DEC_PDP-11/70	1976	150000	0.125	0.4		1.06229	0.424916		3.09456e+08	2.028e-14	#DIV/0!
Cray-1	1976	10000000	32	150		1.06229	159.343	115000	2.96001e+08	3.18027e-16	4.40657e-19
Apple_II	1977	1300	0.0039	0.02		0.696579	0.0139316		2.82547e+08	3.90838e-12	#DIV/0!
DEC_VAX_11/780	1977	200000	8	1		0.696579	0.696579		2.69092e+08	2.66747e-14	#DIV/0!
TRS-80	1977	2000	0.015	0.04		0.696579	0.0278632		2.55637e+08	2.80786e-12	#DIV/0!
Commodore_PET	1977	1500	0.008	0.06		0.696579	0.0417947		2.42183e+08	3.9518e-12	#DIV/0!
CDC_IPL	1978	500000	1	7.5	3.67	0.456771	3.42578		2.28728e+08	1.91431e-14	#DIV/0!
Nanodata_VMX200	1979	300000	2	2.1		0.29952	0.628992		2.15274e+08	5.16965e-14	#DIV/0!
TRS-80_M3	1980	1200	0.015	0.04		0.196406	0.00785622		2.01819e+08	2.10234e-11	#DIV/0!
Sun-1	1980	30000	1	0.484		0.196406	0.0950603		1.88365e+08	9.01001e-13	#DIV/0!
CDC_Cyber-205	1981	9000000	16	73.2		0.12879	9.42741		1.7491e+08	4.93243e-15	#DIV/0!
Vic_20	1981	279	0.005	0.04		0.12879	0.00515159		1.61456e+08	1.7237e-10	#DIV/0!
IBM_PC	1982	3500	0.0635	0.238	1.13	0.0844518	0.0200995	72	1.48001e+08	2.2859e-11	6.38132e-15
Sun-2	1982	20000	2	0.741	1.13	0.0844518	0.0625788		1.34547e+08	4.40035e-12	#DIV/0!
Commodore_64	1982	500	0.0825	0.2	1.13	0.0844518	0.0168904	34	1.21092e+08	1.95571e-10	9.71548e-14
TRS-80_M4	1983	1000	0.0635	0.2		0.0553779	0.0110756	89	1.07638e+08	1.67764e-10	2.08773e-14
Vax_11/750	1983	50000	4	0.799		0.0553779	0.044247	35	9.41833e+07	3.83459e-12	4.84769e-15
Macintosh-128K	1984	2500	0.125	0.52		0.0363132	0.0188829	33	8.07288e+07	1.36448e-10	7.80766e-14
Vax_11/785	1984	200000	0.0156	2.26		0.0363132	0.0820678	110	6.72743e+07	2.04671e-12	1.52699e-15
Cray-2/4	1985	10000000	1950	824	0.33	0.0238118	19.6209	138	5.38198e+07	7.80308e-14	1.10945e-14
L.Edge_XT-7.16	1985	1995	0.25	0.26		0.0238118	0.00619107		4.03652e+07	5.21503e-10	#DIV/0!
Atari_800XL	1985	850	0.64	0.165		0.0238118	0.00392895		2.69107e+07	1.83596e-09	#DIV/0!
Sun-3	1986	10000	4	2.05		0.0156142	0.0320091		1.34562e+07	4.75945e-10	#DIV/0!
DEC_VAX_8650	1986	125000	16	7.71		0.0156142	0.120386		1700	3.01385e-07	#DIV/0!
MIT_XT-8	1986	500	0.25	0.534		0.0156142	0.00833799	174	1700	7.53461e-05	3.61055e-09
Mac_II	1987	3000	2	2.5		0.0102388	0.0255969	72	1700	1.91506e-05	6.80828e-09
Sun-4	1987	10000	16	1.87		0.0102388	0.0191465		1700	5.74518e-06	#DIV/0!
Mac-IIx	1988	9295	4	3.9		0.00671391	0.0261842		1700	9.42597e-06	#DIV/0!
CompuAdd_386-16	1988	2095	1	2.8		0.00671391	0.0187989		1700	4.18207e-05	#DIV/0!
PC_Brand_386-25	1988	2450	1	4.3		0.00671391	0.0288698		1700	3.5761e-05	#DIV/0!
Wang_VS_10000	1989	510000	16	103	0.155	0.00440254	0.453462		1700	2.61986e-07	#DIV/0!
Macintosh_SE30	1989	6495	5	3.9		0.00440254	0.0171699		1700	2.05716e-05	#DIV/0!
Solbourne_5/500	1989	50000	2	25.5		0.00440254	0.112265		1700	2.67225e-06	#DIV/0!
Stardent_3000	1990	89000	32	27.3		0.00288689	0.0788122		1700	2.28944e-06	#DIV/0!
Dell_320LX	1990	2900	1	12.5		0.00288689	0.0360862		1700	7.02623e-05	#DIV/0!
Mac_IIfx	1990	9869	4	10		0.00288689	0.0288689		1700	2.06465e-05	#DIV/0!
Amiga_3000	1990	3300	2	12.5		0.00288689	0.0360862		1700	6.17456e-05	#DIV/0!
Gateway-486DX2/66	1991	3900	8	30.9		0.00189304	0.0584948		1700	7.96761e-05	#DIV/0!
ACT_468/33	1991	3400	4	21.8		0.00189304	0.0412682		1700	9.13931e-05	#DIV/0!
Mac-Quadra-900	1991	3299	8	22		0.00189304	0.0416468		1700	9.41911e-05	#DIV/0!
AST_Bravo	1992	1400	2	12.9	0.1	0.00124133	0.0160131	50	1700	0.000338483	1.08403e-07
IBM_PS/2_55-041	1992	2000	4	10.6		0.00124133	0.0131581		1700	0.000236938	#DIV/0!
NEC_Powermate	1992	4800	4	21.8		0.00124133	0.0270609		1700	9.87242e-05	#DIV/0!
IBM_Valuepoint	1993	3600	4	26.1	0.05	0.000813981	0.0212449	13	1700	0.00020074	3.28054e-07
Acer_Power	1993	3500	4	44.5		0.000813981	0.0362221	456	1700	0.000206476	1.64013e-08
DECpc_LPv	1993	2900	4	16.6		0.000813981	0.0135121		1700	0.000249195	#DIV/0!
IBM_433/DX/Si	1994	1800	4	26.1	0.011	0.000533755	0.013931		1700	0.000612261	#DIV/0!
Gateway_2000_486	1994	1000	2	16.2		0.000533755	0.00864683	65	1700	0.00110207	1.46606e-07
PowerMac_7100/66	1994	2899	8	100		0.000533755	0.0533755		1700	0.000380155	#DIV/0!
PowerMac_8500/120	1995	3999	16	180	0.005	0.000350001	0.0630002		1700	0.000420272	#DIV/0!
PowerMac_9500/132	1995	5299	16	200		0.000350001	0.0700002		1700	0.000317167	#DIV/0!
Intel_Xpress/60	1995	2000	8	70		0.000350001	0.0245001		1700	0.000840333	#DIV/0!
Gateway_P5-75	1996	2000	16	92		0.000229508	0.0211147		1700	0.00128152	#DIV/0!
Power_Tower_180e	1996	3295	16	300		0.000229508	0.0688523		1700	0.000777854	#DIV/0!
PowerMac_7600/132	1996	2999	16	160		0.000229508	0.0367212		1700	0.000854628	#DIV/0!
Gateway_G6-200	1997	2949	64	350		0.000150496	0.0526736	459	1700	0.00132541	1.52101e-07
Power_Center_210	1997	2500	32	375		0.000150496	0.056436		1700	0.00156346	#DIV/0!
Mac_G3/266	1997	2000	32	500		0.000150496	0.075248		1700	0.00195432	#DIV/0!
iMac_G3/233	1998	1300	32	450		9.86854e-05	0.0444084		1700	0.00458516	#DIV/0!
AcerPower8000/450B	1998	2250	128	475		9.86854e-05	0.0468756		1700	0.00264921	#DIV/0!
Mac_G3/333	1998	2300	64	650		9.86854e-05	0.0641455		1700	0.00259161	#DIV/0!
Pentium_II/455	1999	2000	64	750	0.00055	6.47114e-05	0.0485335		1700	0.00454507	#DIV/0!
Pentium_III/500	1999	2500	128	820		6.47114e-05	0.0530633	86	1700	0.00363606	2.2435e-06
Mac_G4/450	1999	2500	128	856		6.47114e-05	0.0553929		1700	0.00363606	#DIV/0!
IBM_ASCI_White	2000	110000000	4000000	10000000		4.24334e-05	424.334		1700	1.26023e-07	#DIV/0!
Sony_Playstation_II	2000	300	32	6000		4.24334e-05	0.254601	56	1700	0.0462085	0.000210084
Mac_G4/500_dual	2000	3500	256	1500		4.24334e-05	0.0636502		1700	0.00396073	#DIV/0!
CerfCube	2001	500	32	230		2.78251e-05	0.00639976	248	1700	0.042281	1.09108e-06
Mac_G4/867	2001	2500	128	1300		2.78251e-05	0.0361726	124	1700	0.0084562	2.46679e-06
Dell_Workst_340/2G	2001	3000	256	3320		2.78251e-05	0.0923792	51	1700	0.00704683	1.27643e-05
iMac_G4/700	2002	1600	256	1100		1.82458e-05	0.0200704		1700	0.0201496	#DIV/0!
Dell_Workst_340/2.5	2002	2500	256	4500		1.82458e-05	0.0821062	4200	1700	0.0128958	2.52101e-07
Athlon_XP_2.6GHz	2002	3000	256	4144		1.82458e-05	0.0756107	152	1700	0.0107465	5.34572e-06
Mac_G4/Dual-1.25GHz	2003	2000	512	2500		1.19644e-05	0.029911	255	1700	0.0245827	2.88351e-06
Dell_D_8300_P4/3.0	2003	2500	2048	4439		1.19644e-05	0.05311		1700	0.0196662	#DIV/0!
Mac_G5/Dual-2.0	2003	3500	1536	7413		1.19644e-05	0.0886922		1700	0.0140473	#DIV/0!
Dell_P4-530_3.0	2004	1200	512	5100	0.000125	7.84547e-06	0.0400119	336	1700	0.0624814	7.44048e-06
Mac_G5/Dual-2.5	2004	3500	2048	10000		7.84547e-06	0.0784547	78	1700	0.0214222	2.15471e-05
VAtech_SysX_2.3G	2004	6000000	4500000	20000000		7.84547e-06	156.909	109	1700	1.24963e-05	1.79888e-05
Athlon64_FX55-2.6	2004	2000	1024	6800		7.84547e-06	0.0533492	111	1700	0.0374888	1.8018e-05
Mac_Mini_G4-1.25	2005	500	256	1850		5.14454e-06	0.00951741	264	1700	0.228683	8.24421e-06
Opteron_252-2.6	2005	1500	1024	7000		5.14454e-06	0.0360118		1700	0.0762277	#DIV/0!
Mac_G5/Quad-2.5	2005	3500	2048	24000		5.14454e-06	0.123469		1700	0.032669	#DIV/0!
iMac-Core_Duo_2.0x2	2006	1700	512	15000		3.37345e-06	0.0506018		1700	0.102572	#DIV/0!
Mac_Pro_Xeon_2.66x4	2006	2500	1024	30000		3.37345e-06	0.101204	52	1700	0.0697488	0.000135747
Mac_Mini_Duo_1.83x2	2006	800	512	9000		3.37345e-06	0.0303611		1700	0.217965	#DIV/0!
Mac_Pro/2_3GHzx8	2007	4000	2048	50000		2.21209e-06	0.110604		1700	0.0664797	#DIV/0!
Sun_Blackbox	2007	500000	1000000	5000000		2.21209e-06	11.0604	276	1700	0.000531837	2.13129e-05
IBM_Blue_Gene/P	2007	1300000	2000000	14000000		2.21209e-06	30.9692		1700	0.000204553	#DIV/0!
Mac_Pro/2.8GHzx8	2008	3500	4096	60000		1.45054e-06	0.0870325	269	1700	0.115865	3.74871e-05
IBM_Roadrunner(LANL	2008	133000000	100000000	1000000000		1.45054e-06	1450.54	119	1700	3.04908e-06	3.71666e-05
Cray/XT5_Jaguar(ORN	2008	100000000	400000000	1000000000		1.45054e-06	1450.54	28	1700	4.05528e-06	0.000210084
Mac_Mini_Duo_2x2	2009	600	1024	11000	3.125e-05	9.51169e-07	0.0104629	31	1700	1.03072	0.000347881
Acer_Aspire_X1700	2009	480	4096	10000		9.51169e-07	0.00951169	371	1700	1.2884	3.30321e-05
Mac_Nehalem_2.66x8	2009	4500	8192	78000		9.51169e-07	0.0741912	282	1700	0.13743	3.61563e-05
Cray/XT5_Jaguar(ORN	2010	100000000	400000000	1750000000		6.23714e-07	1091.5		1700	9.43117e-06	#DIV/0!
Mac_Westmere_2.93x1	2010	7000	16384	121000		6.23714e-07	0.0754694		1700	0.134731	#DIV/0!
Tianhe-1A(China)	2010	100000000	262000000	2670000000		6.23714e-07	1665.32		1700	9.43117e-06	#DIV/0!
iPad-2	2011	500	512	1600		4.08991e-07	0.000654385		1700	2.87652	#DIV/0!
iMac_21_i5_2.5x4	2011	1200	4096	40000		4.08991e-07	0.0163596		1700	1.19855	#DIV/0!
MacBook_Pro_15_2.2x	2011	1200	4096	51000		4.08991e-07	0.0208585		1700	1.19855	#DIV/0!
Fujitsu_K_Computer	2012	1000000000	1000000000	10000000000		2.68189e-07	2681.89		1700	2.19336e-06	#DIV/0!
Raspberry_Pi	2012	25	256	1276		2.68189e-07	0.000342209		1700	87.7344	#DIV/0!
iPad-2012	2012	600	1024	4150		2.68189e-07	0.00111298		1700	3.6556	#DIV/0!
iPhone-5C	2013	500	1024	9210		1.75861e-07	0.00161968		1700	6.68979	#DIV/0!
iPhone-5S	2013	600	1024	18200		1.75861e-07	0.00320066		1700	5.57482	#DIV/0!
MacBookAir-11(2013)	2013	1100	4096	58240		1.75861e-07	0.0102421		1700	3.04081	#DIV/0!
MacPro12core2.7GHz	2013	7000	32768	488250		1.75861e-07	0.085864		1700	0.477842	#DIV/0!
MacBookAir-11(2014)	2014	900	4096	62153		1.15318e-07	0.00716735		1700	5.66777	#DIV/0!
iPadAir2-A8X(2014)	2014	600	2048	58201		1.15318e-07	0.00671161		1700	8.50165	#DIV/0!
iMac27i7-4GHz	2014	2900	16384	213291		1.15318e-07	0.0245963		1700	1.75896	#DIV/0!
Raspberry_Pi_2	2015	35	1024	9700	7.8e-06	7.56178e-08	0.000733493		1700	222.259	#DIV/0!
iPod_Touch-A8(2015)	2015	200	1024	34600		7.56178e-08	0.00261638		1700	38.8953	#DIV/0!

## Sheet: Koomey's law
Machine	Year	MCPS	Power	Computation/kWh	Size (mm2)	$	Makimoto FOM
ENIAC	1946	1.82e-05	150000	437	8.20727e+08	600000	2.46394e-25
Univac-I	1951	0.00019	126521	5410	740000000	930000	2.18211e-24
EDVAC	1952	2.17e-05	56000	1400	7.26545e+08	100000	5.33346e-24
ORDVAC	1952	0.00018	61000	10600	7.13091e+08	100000	4.13807e-23
Whirlwind-II	1953	0.00015	180000	3000	6.99636e+08	200000	5.95547e-24
Burroughs-204	1954	0.00012	27100	15900	6.86182e+08	500000	1.29063e-23
IBM-702	1955	0.00065	74900	31200	6.72727e+08	200000	6.45004e-23
IBM-704	1956	0.00635	75000	305000	6.45818e+08	50000	2.622e-21
Univac-II	1957	0.00165	124700	47600	6.50258e+08	970000	2.09778e-23
UNIVAC-1105	1958	0.00495	160000	111000	6.54833e+08	1932000	2.44539e-23
Burroughs-D204	1959	0.00167	1870	3210000	6.32364e+08	3000000	4.70746e-22
NCR-304	1959	0.00167	42211	142000	6.32364e+08	3000000	2.08546e-23
IBM-7090	1959	0.0665	28000	8550000	6.32364e+08	3000000	1.25192e-21
GE-210	1959	0.0031	8000	1400000	6.32364e+08	3000000	2.0426e-22
Honeywell-800	1960	0.0262	32000	2940000	6.18909e+08	200000	6.61446e-21
IBM-1620	1960	6.69e-05	2000	120000	6.05455e+08	150000	3.68318e-22
CDC-160	1960	7.7e-05	700	396000	6.05455e+08	150000	1.21121e-21
CDC-1604	1960	0.0345	15000	8280000	6.05455e+08	150000	2.53253e-20
Digital-PDP-1	1960	0.00303	2160	5050000	6.05455e+08	150000	1.5446e-20
IBM-1401-(card)	1960	0.00057	4500	456000	6.05455e+08	150000	1.39473e-21
IBM-7074	1961	0.0365	26226	5000000	5.92e+08	5000000	4.70185e-22
IBM-7030-(Stretch)	1961	0.484	100000	17400000	5.92e+08	5000000	1.63513e-21
RCA-601	1961	0.0636	45000	5090000	5.92e+08	5000000	4.77477e-22
UNIVAC-III	1962	0.0228	75200	1090000	5.78546e+08	1000000	5.24058e-22
UNIVAC-1107	1962	0.103	30000	12300000	5.78546e+08	1000000	5.93442e-21
SDS-920	1962	0.00677	990	24600000	5.78546e+08	1000000	1.182e-20
DEC-DP-4	1962	0.00013	1125	416000	5.78546e+08	1000000	1.99734e-22
Honeywell-1800	1963	0.0799	35000	8220000	5.65091e+08	560000	7.21393e-21
DEC-PDP-8	1965	0.00132	780	6090000	5.11273e+08	50000	6.61997e-20
DEC-PDP-11/20	1971	0.0574	400	517000000	4.17092e+08	100000	3.44049e-18
Cray-I	1976	86	115000	2690000000	3.09456e+08	150000	1.61106e-17
IBM-PC	1981	0.25	72	12600000000	1.7491e+08	9000000	2.20572e-18
Commodore-64	1982	0.02	34	2120000000	1.48001e+08	3500	1.13558e-15
IBM-PC/XT	1983	0.25	89	10100000000	1.07638e+08	1000	2.60967e-14
Apple-IIe	1983	0.02	35	2060000000	9.41833e+07	50000	1.21344e-16
Apple-Macintosh	1984	0.5	33	54500000000	8.07288e+07	2500	7.50737e-14
Compaq-Deskpro	1984	0.419	110	13800000000	6.72743e+07	200000	2.83102e-16
IBM-PC/AT	1985	0.64	138	16700000000	5.38198e+07	6000	1.43618e-14
Compaq-Deskpro-386	1986	2.15	174	44600000000	1.34562e+07	10000	9.18261e-14
Compaq-Deskpro-386/20e	1987	2.69	72	134000000000	1700	3000	7.32571e-09
AST-Bravo-486/25	1991	11.3	50	810000000000	1700	3900	3.40875e-08
Gateway-2000-486/33C	1991	15	65	831000000000	1700	3400	3.99255e-08
IBM-PS/2-E	1993	13.4	13	3870000000000	1700	3600	1.68426e-07
SUN-SS1000-x8	1993	472	456	3730000000000	1700	3500	1.73964e-07
SUN-Ultra450-300	1997	561	459	4400000000000	1700	2949	2.43796e-07
Dell-OptiPlex-GXI	1999	183	86	7680000000000	1700	2000	6.25855e-07
Gateway-ATXSTFGP7733	2000	1350	56	86600000000000	1700	3500	4.05162e-06
SUN-Blade-1000	2001	4190	248	60800000000000	1700	500	1.98767e-05
DL360-G1	2001	2940	124	85200000000000	1700	2500	5.57875e-06
HP-Pavilion-7920	2001	1650	51	117000000000000	1700	3000	6.34371e-06
Compaq-5000	2001	1840	53	125000000000000	1700	2500	8.1687e-06
Dell-Optiplex-GX400	2001	3910	83	170000000000000	1700	2500	1.10843e-05
Micron-Client-Pro	2001	1840	67	99000000000000	1700	3000	5.38484e-06
Compaq-iPaq	2001	1350	48	101000000000000	1700	2500	6.61765e-06
Compaq-DeskPro-EN-SFF	2001	1840	63	104000000000000	1700	2500	6.87208e-06
Green-Destiny	2002	220000	4200	189000000000000	1700	1600	1.92577e-05
Gateway-700XL	2002	7210	152	171000000000000	1700	2500	1.1161e-05
Whitebox-1U-compute-node	2003	19700	255	277000000000000	1700	2000	2.2722e-05
Intel-PlatformSE7520AF2	2004	23100	336	248000000000000	1700	1200	3.3701e-05
DELL-Dimension-2400	2004	13100	78	604000000000000	1700	3500	2.82267e-05
DELL-Optiplex-GX270	2004	9630	109	318000000000000	1700	6000000	8.66163e-09
DELL-Optiplex-GX260	2004	9830	111	319000000000000	1700	2000	2.60466e-05
Custom-ASUS-P5	2005	4910	264	66900000000000	1700	500	2.18806e-05
Dell-PowerEdge-1950-Woodcrest	2006	27300	398	247000000000000	1700	1700	2.37346e-05
PowerEdge-2950-III	2007	59500	276	776000000000000	1700	4000	3.17029e-05
Dell-Precision-T3400	2008	20900	94	801000000000000	1700	3500	3.73681e-05
Dell-Optiplex-765	2008	17500	92	685000000000000	1700	3500	3.19693e-05
SiCortex-SC5832	2008	5650000	20000	1020000000000000	1700	100000000	1.66176e-09
Proliant-DL160-G5	2008	64300	269	861000000000000	1700	3500	4.01737e-05
IBM-System-x3200	2008	31100	119	939000000000000	1700	3500	4.39235e-05
Macbook	2008	13300	28	1710000000000000	1700	3500	7.98319e-05
Dell-Latitude-E6400	2009	13300	31	1540000000000000	1700	4500	5.60826e-05
Dell-PowerEdge-1950-III-Harpertown	2009	53800	371	522000000000000	1700	4500	1.8956e-05
DL360-G5	2009	60100	282	767000000000000	1700	4500	2.78589e-05
Dell-730X	2009	28500	195	526000000000000	1700	4500	1.91051e-05
Dell-Optiplex-960	2009	18400	74	897000000000000	1700	4500	3.25031e-05

## Sheet: Evolution of Computer Power
Machine	Type	Date	Dollars ($)	Mbytes	MIPS	MIPS PER $1000	Power (W)	Size (mm3)	Clock Freq	Bit per Instruction	Energy Eff.	Makimoto FOM	CLEAR			MIPS Equivalents				Type
ENIAC	=+V	1946	600000	9.54e-05	0.00289	4.81667e-06	150000	6480000000000	100000	2	25.9516	4.95542e-27	5.72846e-12							H Hand (manual calculation)
EDSAC	V	1949	100000	0.00214	0.00255	2.55e-05	12000	40000000000	500000	18	0.261438	5.3125e-23	2.19459e-05			Vax 11/780 = 1 MIPS				G Gear (mechanical calculator)
SEAC	V	1950	800000	0.00549	0.00416	5.2e-06	25000	19300000000	1000000	45	0.133547	1.07772e-23	9.07872e-05			10^9 Mind Children b/s = 40 MIPS				E Electromechanical
UNIVAC_I	=+V	1951	930000	0.00537	0.00575	6.1828e-06	126521	26800000000	2250000	36	0.611213	1.82342e-24	3.05733e-05			1757 Dhrystones = 1 MIPS				V Vacuum tube
IBM_650	->V	1953	200000	0.00488	0.000966	4.83e-06	22000	2550000000	125000	10	2.27743	8.60963e-23	1.03961e-06			1 Dhrystone 2.1 MIPS = 1 MIPS				T Transistor
EDVAC	V	1954	500000	0.00537	0.0017	3.4e-06	56000	45500000000	1000000	32	1.02941	1.33438e-24	2.32289e-06			1 Specmark = 1 MIPS				C Ceramic (discrete components on small ceramic chip)
Whirlwind	+<V	1955	200000	0.00391	0.0694	0.000347	180000	934000000000	1000000	16	0.162104	2.064e-24	3.66699e-05			1 Specint92 = 1 MIPS				I Integrated circuit
IBM_704	=+V	1955	2000000	0.0352	0.0536	2.68e-05	75000	1250000000000	8000000	36	0.0388682	2.85867e-25	0.000158863			1 Specint95 = 40 MIPS				P Processor (integrated microprocessor)
Librascope_LGP-30	V	1956	50000	0.0159	0.000701	1.402e-05	1500	621000000	120000	32	0.0668688	1.5051e-20	0.00129648			1 Specint2000 = 4 MIPS				R RISC processor
IBM_7090	+>T	1959	3000000	0.141	0.326	0.000108667	28000	25474013568	458716	36	0.00238582	1.52349e-22	0.0295262			1 MacBench = 0.66 MIPS				M Multiprocessor
IBM_1620	=-T	1960	200000	0.0122	0.00103	5.15e-06	2000	3114853126	1000000	72	0.0269687	8.26684e-22	0.0044141			1 MacBench 5.0 = 0.58 MIPS				-+<>{* layout hints for early graph
DEC_PDP-1	T	1960	150000	0.0176	0.124	0.000826667	2160	2.71842e+09	200000	18	0.000967742	1.40786e-19	1.13125			1 MacBogoMIPS = 7.3 MIPS
Burroughs_5000	->T	1962	1000000	0.0254	0.0989	9.89e-05	30000	152910971640	1000000	12	0.0252781	2.15594e-23	0.00030704			1 MacBogoMIPS Opt. = 1.8 MIPS
Honeywell_1800	T	1963	1400000	0.093	0.15	0.000107143	35000	266178358000	500000	48	0.00486111	1.15007e-23	0.00198731			1 BYTEmark = 100 MIPS
CDC_6600	T	1964	5000000	4	8.76	0.001752	150000	127425809664	10000000	24	0.00071347	9.16612e-23	4.625			1 MacWorld Speedmark = 110 MIPS
IBM_1130	+{C	1965	50000	0.0156	0.15	0.003	8720	12000000000	454545	15	0.00387556	2.86697e-20	0.43982			1 WinScore 2.0 = 3.4 MIPS
DEC_PDP-10	=+I	1968	500000	0.562	0.655	0.00131	274070	3000000	1000000	36	0.011623	1.59327e-18	1352.49			1 Sysmark 2002 = 15 MIPS
CDC_7600	=+T	1969	5000000	8	36	0.0072			36400000	15	0	#DIV/0!	#DIV/0!			1 SPECint_base2000 = 5 MIPS
DG_Nova	->I	1969	7600	0.008	0.1175	0.0154605	4000	32774128	200000	16	0.00212766	1.17932e-16	709.481			1 SPECint_rate_base2000 = 431 MIPS
GE-635	T	1970	2000000	0.5	0.649	0.0003245				36	0	#DIV/0!	#DIV/0!			1 Speedmark 4.5 = 18.5 MIPS
SDS_920	=-T	1971	100000	0.25	0.105	0.00105					#DIV/0!	#DIV/0!	#DIV/0!			1 Cinebench 10 = 3.4 MIPS
IBM_360/195	C	1972	8000000	0.5	17.3	0.0021625			1.85185e+07		#DIV/0!	#DIV/0!	#DIV/0!			1 Cinebench 11.5 = 8000 MIPS
Honeywell_700	I	1972	12000	0.031	0.075	0.00625					#DIV/0!	#DIV/0!	#DIV/0!			1 Speedmark 6 = 110 MIPS
Prime_Computer_100	I	1973	8500	0.031	0.36	0.0423529					#DIV/0!	#DIV/0!	#DIV/0!			1 Speedmark 6.5 = 130 MIPS
IBM-370/168	I	1974	2000000	1	8.88	0.00444					#DIV/0!	#DIV/0!	#DIV/0!			1 Geekbench 2 = 5.5 MIPS
MITS_Altair	P	1974	500	0.00024	0.01	0.02					#DIV/0!	#DIV/0!	#DIV/0!			1 Geekbench 3 = 13 MIPS
DG_Eclipse	=+I	1975	50000	0.25	0.47	0.0094				16	0	#DIV/0!	#DIV/0!
DEC-KL-10	=-I	1975	500000	4.5	2.3	0.0046					#DIV/0!	#DIV/0!	#DIV/0!
Cray-1	I	1976	10000000	32	150	0.015	115000	7454409870	80000000	32	2.39583e-05	1.74977e-20	215011
Apple_II	=+P	1977	1300	0.0039	0.02	0.0153846	80	1.88653e+07	1023000	8	0.0005	1.01937e-14	13348.1
DEC_VAX_11/780	-<P	1977	200000	8	1	0.005					#DIV/0!	#DIV/0!	#DIV/0!
TRS-80	P	1977	2000	0.015	0.04	0.02	50	4.38026e+07	1774000	8	0.00015625	9.13187e-15	41471.9
Commodore_PET	I	1977	1500	0.008	0.06	0.04	220	20000000	1000000	8	0.000458333	9.09091e-15	34909.1
CDC_IPL	I	1978	500000	1	7.5	0.015					#DIV/0!	#DIV/0!	#DIV/0!
Nanodata_VMX200	I	1979	300000	2	2.1	0.007					#DIV/0!	#DIV/0!	#DIV/0!
TRS-80_M3	P	1980	1200	0.015	0.04	0.0333333	35	8.31259e+07	2030000	8	0.000109375	1.14571e-14	59540.2
Sun-1	P	1982	30000	1	0.484	0.0161333	100	104000000	10000000	16	1.29132e-05	1.55128e-15	1.9221e+06
CDC_Cyber-205	I	1981	9000000	16	73.2	0.00813333	250000	202993142	50000000	64	5.33641e-05	1.60268e-19	2.40264e+06
Vic_20	P	1981	279	0.005	0.04	0.143369	18	5919264	1100000	8	5.625e-05	1.3456e-12	3.78921e+06
IBM_PC	+<P	1982	3500	0.0635	0.238	0.068	72	2.88412e+07	4770000	16	1.89076e-05	3.27463e-14	9.51695e+06
Sun-2	+<P	1984	20000	2	0.741	0.03705	110	100000000	10000000	16	9.278e-06	3.36818e-15	6.38931e+06
Commodore_64	=+P	1982	500	0.0825	0.2	0.4	34	5935518	1000000	8	2.125e-05	1.98209e-12	2.53707e+07
TRS-80_M4	P	1983	1000	0.0635	0.2	0.2	204	8.31259e+07	4000000	8	0.0001275	1.17941e-14	603856
Vax_11/750	-<P	1983	50000	4	0.799	0.01598	1700	588088000	3125000	32	6.64894e-05	1.5984e-17	40867.9
Macintosh-128K	+<P	1984	2500	0.125	0.52	0.208	60	2.33205e+07	7830000	16	7.21154e-06	1.48653e-13	1.54946e+08
Vax_11/785	P	1984	200000	0.0156	2.26	0.0113	6225	1372104000	7.5188e+06	32	8.60758e-05	1.32298e-18	23020.2
Cray-2/4	M	1985	10000000	1950	824	0.0824	195000	1.69901e+09	125000000	64	3.69766e-06	2.48712e-19	1.04929e+08
Sun-3	-<P	1986	10000	4	2.05	0.205	150	19000000	16670000	16	4.57317e-06	7.19298e-14	6.29272e+08
DEC_VAX_8650	P	1986	125000	16	7.71	0.06168			18180000		#DIV/0!	#DIV/0!	#DIV/0!
Mac_II	=+P	1987	3000	2	2.5	0.833333	230	2.42699e+07	16000000	32	2.875e-06	1.49287e-13	6.11481e+09
Sun-4	R	1987	10000	16	1.87	0.187			14280000		#DIV/0!	#DIV/0!	#DIV/0!
Mac-IIx	P	1988	9295	4	3.9	0.41958	230	2.44384e+07	16000000	32	1.84295e-06	7.46473e-14	4.76978e+09
Macintosh_SE30	P	1989	6495	5	3.9	0.600462	100	2.35391e+07	16000000	32	8.01282e-07	2.55091e-13	1.62997e+10
Solbourne_5/500	P	1989	50000	2	25.5	0.51					#DIV/0!	#DIV/0!	#DIV/0!
Stardent_3000	P	1990	89000	32	27.3	0.306742		4.65495e+08			#DIV/0!	#DIV/0!	#DIV/0!
Dell_320LX	P	1990	2900	1	12.5	4.31034	200	18000000	20000000	32	5e-07	1.19732e-12	3.06513e+11
Mac_IIfx	=-P	1990	9869	4	10	1.01327	230	2.42699e+07	40000000	32	7.1875e-07	1.81523e-13	7.43517e+10
Mac-Quadra-900	P	1991	3299	8	22	6.66869	303	5.58819e+07	25000000	32	4.30398e-07	3.93846e-13	2.21814e+11
AST_Bravo	P	1992	1400	2	12.9	9.21429	50				#DIV/0!	#DIV/0!	#DIV/0!
IBM_PS/2_55-041	P	1992	2000	4	10.6	5.3	90	16440564	16000000	32	2.6533e-07	3.58193e-12	6.22075e+11
NEC_Powermate	P	1992	4800	4	21.8	4.54167					#DIV/0!	#DIV/0!	#DIV/0!
IBM_Valuepoint	P	1993	3600	4	26.1	7.25	200	15000000	33000000	32	2.39464e-07	2.41667e-12	2.13143e+12
Acer_Power	P	1993	3500	4	44.5	12.7143					#DIV/0!	#DIV/0!	#DIV/0!
DECpc_LPv	P	1993	2900	4	16.6	5.72414					#DIV/0!	#DIV/0!	#DIV/0!
IBM_433/DX/Si	P	1994	1800	4	26.1	14.5	100	15000000	33000000	32	1.19732e-07	9.66667e-12	8.52572e+12
Gateway_2000_486	P	1994	1000	2	16.2	16.2	65	4.77519e+07	33000000	32	1.25386e-07	5.21928e-12	2.85719e+12
PowerMac_7100/66	R	1994	2899	8	100	34.4947	230	21100000	66000000	32	7.1875e-08	7.1079e-12	4.80381e+13
PowerMac_8500/120	R	1995	3999	16	180	45.0113	225	2.96114e+07	120000000	32	3.90625e-08	6.75584e-12	1.49428e+14
PowerMac_9500/132	R	1995	5299	16	200	37.743	225	3.35935e+07	132000000	32	3.51563e-08	4.99343e-12	1.3499e+14
Intel_Xpress/60	R	1995	2000	8	70	35					#DIV/0!	#DIV/0!	#DIV/0!
Gateway_P5-75	P	1996	2000	16	92	46			75000000		#DIV/0!	#DIV/0!	#DIV/0!
Power_Tower_180e	*R	1996	3295	16	300	91.047	200	2.75303e+07	180000000	32	2.08333e-08	1.65358e-11	9.14364e+14
PowerMac_7600/132	R	1996	2999	16	160	53.3511	150	2.45259e+07	132000000	32	2.92969e-08	1.4502e-11	3.13632e+14
Gateway_G6-200	*P	1997	2949	64	350	118.684	180	50000000	200000000	32	1.60714e-08	1.31871e-11	9.45255e+14
Power_Center_210	R	1997	2500	32	375	150	145	2.75303e+07	210000000	32	1.20833e-08	3.75762e-11	3.03014e+15
Mac_G3/266	R	1997	2000	32	500	250	240	25123120	266000000	32	1.5e-08	4.14625e-11	5646857025189017
iMac_G3/233	*R	1998	1300	32	450	346.154	240	42563370	233000000	32	1.66667e-08	3.38861e-11	3.63823e+15
AcerPower8000/450B	P	1998	2250	128	475	211.111	200	35174830	450000000	32	1.31579e-08	3.00088e-11	6568333095000032
Mac_G3/333	R	1998	2300	64	650	282.609	150	42563370	333000000	32	7.21154e-09	4.42648e-11	9811057070291028
Mac_G4/450	*R	1999	2500	128	856	342.4	200	45620280	450000000	32	7.3014e-09	3.75272e-11	1.48024e+16
IBM_ASCI_White	*M	2000	110000000	4000000	10000000	90.9091	6000000	369364400	375000000	64	9.375e-09	4.10205e-17	6.30075e+14
Sony_Playstation_II	*R	2000	300	32	6000	20000	45	984207	294900000	64	1.17187e-10	4.51576e-07	3.27278e+21
Mac_G4/500_dual	*M	2000	3500	256	1500	428.571	200	45620280	500000000	32	4.16667e-09	4.69716e-11	3.60742e+16
Mac_G4/867	R	2001	2500	128	1300	520	338	45620280	867000000	32	8.125e-09	3.37232e-11	3.89216e+16
iMac_G4/700	R	2002	1600	256	1100	687.5	130	33966730	700000000	32	3.69318e-09	1.55695e-10	1.22763e+17
Mac_G4/Dual-1.25GHz	M	2003	2000	512	2500	1250	338	45620280	1250000000	32	4.225e-09	8.10654e-11	2.59409e+17
Mac_G5/Dual-2.0	M	2003	3500	1536	7413	2118	604	49891190	2000000000	64	1.2731e-09	7.02854e-11	4.26824e+18
Dell_P4-530_3.0	P	2004	1200	512	5100	4250	305	28570520	4300000000	32	1.86887e-09	4.8772e-10	1.09524e+19
Mac_G5/Dual-2.5	M	2004	3500	2048	10000	2857.14	700	49891190	2500000000	64	1.09375e-09	8.18107e-11	8.37741e+18
Mac_Mini_G4-1.25	P	2005	500	256	1850	3700	85	1384707	1250000000	32	1.43581e-09	3.14358e-08	7.444e+19
Mac_G5/Quad-2.5	M	2005	3500	2048	24000	6857.14	550	49891190	2500000000	64	3.58073e-10	2.49894e-10	6.14141e+19
Mac_Pro_Xeon_2.66x4	M	2006	2500	1024	30000	12000	980	49891190	2660000000	64	5.10417e-10	2.45432e-10	8.02221e+19
Mac_Mini_Duo_1.83x2	M	2006	800	512	9000	11250	110	1384707	1830000000	32	3.81944e-10	7.38587e-08	1.24565e+21
Mac_Pro/2_3GHzx8	M	2007	4000	2048	50000	12500	400	49891190	3000000000	64	1.25e-10	6.26363e-10	3.84837e+20
IBM_Blue_Gene/P	M	2007	1300000	2000000	14000000	10769.2	1260000	353960600000	850000000	32	2.8125e-09	2.41468e-17	2.94243e+14
Mac_Pro/2.8GHzx8	M	2008	3500	4096	60000	17142.9	318	49891190	2800000000	64	8.28125e-11	1.08052e-09	7.43535e+20
IBM_Roadrunner(LANL)	M	2008	133000000	100000000	1000000000	7518.8	2350000	491611900	3200000000	64	3.67187e-11	6.50816e-15	8.53037e+19
Cray/XT5_Jaguar(ORNL)	M	2008	100000000	400000000	1000000000	10000	6950000	337119068000	2300000000	64	1.08594e-10	4.26807e-18	4.02087e+16
Mac_Mini_Duo_2x2	M	2009	600	1024	11000	18333.3	110	1384707	2260000000	64	1.5625e-10	1.20362e-07	1.22561e+22
Acer_Aspire_X1700	M	2009	480	4096	10000	20833.3	95	8.24178e+06	2400000000	64	1.48438e-10	2.66081e-08	2.61569e+21
Mac_Nehalem_2.66x8	M	2009	4500	8192	78000	17333.3	1440	4.98912e+07	2660000000	64	2.88462e-10	2.41266e-10	2.05037e+20
Mac_Westmere_2.93x12	M	2010	7000	16384	121000	17285.7	1440	4.98912e+07	2930000000	64	1.8595e-10	2.40603e-10	3.49393e+20
Tianhe-1A(China)	M	2010	100000000	262000000	2670000000	26700	4040000	2000000000000	2530000000	64	2.36423e-11	3.30446e-18	9.14306e+16
iPad-2	P	2011	500	512	1600	3200	2.7	394159	1000000000	32	5.27344e-11	3.00687e-06	4.92645e+21
iMac_21_i5_2.5x4	M	2011	1200	4096	40000	33333.3	106	4.48313e+07	2500000000	64	4.14063e-11	7.01442e-09	2.87311e+21
MacBook_Pro_15_2.2x4	M	2011	1200	4096	51000	42500	85	2.19376e+06	2200000000	64	2.60417e-11	2.2792e-07	1.04745e+23
Fujitsu_K_Computer	M	2012	1000000000	1000000000	10000000000	10000	12600000	2000000000000	2000000000	64	1.96875e-11	3.96825e-19	3.25079e+16
iPad-2012	M	2012	600	1024	4150	6916.67	7	421034	1000000000	32	5.27108e-11	2.34683e-06	9.97309e+21
iPhone-5C	M	2013	500	1024	9210	18420	0.5	66280.3	1300000000	32	1.69653e-12	0.000555821	6.81456e+24
iPhone-5S	M	2013	600	1024	18200	30333.3	0.6	55135.6	1300000000	64	5.1511e-13	0.000916932	8.88611e+25
MacBookAir-11(2013)	M	2013	1100	4096	58240	52945.5	3.4	979200	1700000000	64	9.12174e-13	1.5903e-05	6.44924e+24
MacPro12core2.7GHz	M	2013	7000	32768	488250	69750	270	5.49511e+06	2700000000	64	8.64055e-12	4.70115e-08	2.53846e+23
MacBookAir-11(2014)	M	2014	900	4096	62153	69058.9	5.6	979200	1400000000	64	1.40782e-12	1.25939e-05	4.48859e+24
iPadAir2-A8X(2014)	M	2014	600	2048	58201	97001.7	2.73	248148	1500000000	64	7.32913e-13	0.000143188	5.12021e+25
iMac27i7-4GHz	M	2014	2900	16384	213291	73548.6	288	6.81282e+07	4000000000	64	2.10979e-11	3.74848e-09	1.30993e+22
iPod_Touch-A8(2015)	M	2015	200	1024	34600	173000	0.2	44110.6	1100000000	64	9.03179e-14	0.0196098	3.05705e+27

## Sheet: TEST08.27
Machine	Date	Dollars ($)	Mbytes	MIPS	MIPS PER $1000	Power (W)	Size (mm3)	Clock Freq	Bit per Instruction	Koomey's Law (Energy Eff.)	Makimoto FOM	CLEAR	clear'	CLEAR''	Dennard Scaling (power density)	Year	Vacuum tube count		Power/E'	/MIPS/BPI
ENIAC	1946	600000	9.54e-05	0.00289	4.81667e-06	150000	64800000000	100000	2	25.9516	4.95542e-25	5.72846e-10	9.91084e-14	4.95542e-20	2.31481e-06	1946	17468		5780	1
EDSAC	1949	100000	0.00214	0.00255	2.55e-05	12000	40000000000	500000	18	0.261438	5.3125e-23	2.19459e-05	4.78125e-10	2.65625e-17	3e-07	1946	17468		45900	1
SEAC	1950	800000	0.00549	0.00416	5.2e-06	25000	19300000000	1000000	45	0.133547	1.07772e-23	9.07872e-05	4.84974e-10	1.07772e-17	1.29534e-06	1949	3000		187200	1
UNIVAC_I	1951	930000	0.00537	0.00575	6.1828e-06	126521	26800000000	2250000	36	0.611213	1.82342e-24	3.05733e-05	1.47697e-10	4.1027e-18	4.72093e-06	1950	1500		207000	1
IBM_650	1953	200000	0.00488	0.000966	4.83e-06	22000	2550000000	125000	10	2.27743	8.60963e-23	1.03961e-06	1.0762e-10	1.0762e-17	8.62745e-06	1951	5200		9660	1
EDVAC	1954	500000	0.00537	0.0017	3.4e-06	56000	45500000000	1000000	32	1.02941	1.33438e-24	2.32289e-06	4.27002e-11	1.33438e-18	1.23077e-06	1954	6000		54400	1
Whirlwind	1955	200000	0.00391	0.0694	0.000347	180000	934000000000	1000000	16	0.162104	2.064e-24	3.66699e-05	3.3024e-11	2.064e-18	1.92719e-07	1955	5000		1110400	1
IBM_704	1955	2000000	0.0352	0.0536	2.68e-05	75000	1250000000000	8000000	36	0.0388682	2.85867e-25	0.000158863	8.23296e-11	2.28693e-18	6e-08	1956	113		1.9296e+06	1
Librascope_LGP-30	1956	50000	0.0159	0.000701	1.402e-05	1500	621000000	120000	32	0.0668688	1.5051e-20	0.00129648	5.77958e-08	1.80612e-15	2.41546e-06				22432	1
IBM_7090	1959	3000000	0.141	0.326	0.000108667	28000	25474013568	458716	36	0.00238582	1.52349e-22	0.0295262	2.51586e-09	6.98851e-17	1.09916e-06				11736000	1
IBM_1620	1960	200000	0.0122	0.00103	5.15e-06	2000	3114853126	1000000	72	0.0269687	8.26684e-22	0.0044141	5.95213e-08	8.26684e-16	6.42085e-07				74160	1
DEC_PDP-1	1960	150000	0.0176	0.124	0.000826667	2160	2.71842e+09	200000	18	0.000967742	1.40786e-19	1.13125	5.06831e-07	2.81573e-14	7.9458e-07				2.232e+06	1
Burroughs_5000	1962	1000000	0.0254	0.0989	9.89e-05	30000	152910971640	1000000	12	0.0252781	2.15594e-23	0.00030704	2.58713e-10	2.15594e-17	1.96193e-07				1186800	1
Honeywell_1800	1963	1400000	0.093	0.15	0.000107143	35000	266178358000	500000	48	0.00486111	1.15007e-23	0.00198731	2.76016e-10	5.75033e-18	1.31491e-07				7200000	1
CDC_6600	1964	5000000	4	8.76	0.001752	150000	127425809664	10000000	24	0.00071347	9.16612e-23	4.625	2.19987e-08	9.16612e-16	1.17716e-06				210240000	1
IBM_1130	1965	50000	0.0156	0.15	0.003	8720	12000000000	454545	15	0.00387556	2.86697e-20	0.43982	1.95475e-07	1.30317e-14	7.26667e-07				2250000	1
DEC_PDP-10	1968	500000	0.562	0.655	0.00131	274070	3000000	1000000	36	0.011623	1.59327e-18	1352.49	5.73577e-05	1.59327e-12	0.0913565				23580000	1
DG_Nova	1969	7600	0.008	0.1175	0.0154605	4000	32774128	200000	16	0.00212766	1.17932e-16	709.481	0.000377384	2.35865e-11	0.000122047				1880000	1
Cray-1	1976	10000000	32	150	0.015	115000	7454409870	80000000	32	2.39583e-05	1.74977e-20	215011	4.4794e-05	1.39981e-12	1.54271e-05				4800000000	1
Apple_II	1977	1300	0.0039	0.02	0.0153846	80	1.88653e+07	1023000	8	0.0005	1.01937e-14	13348.1	0.0834255	1.04282e-08	4.24059e-06				160000	1
TRS-80	1977	2000	0.015	0.04	0.02	50	4.38026e+07	1774000	8	0.00015625	9.13187e-15	41471.9	0.1296	1.61999e-08	1.14148e-06				320000	1
Commodore_PET	1977	1500	0.008	0.06	0.04	220	20000000	1000000	8	0.000458333	9.09091e-15	34909.1	0.0727273	9.09091e-09	1.1e-05				480000	1
TRS-80_M3	1980	1200	0.015	0.04	0.0333333	35	8.31259e+07	2030000	8	0.000109375	1.14571e-14	59540.2	0.186063	2.32579e-08	4.21048e-07				320000	1
Sun-1	1982	30000	1	0.484	0.0161333	100	104000000	10000000	16	1.29132e-05	1.55128e-15	1.9221e+06	0.248205	1.55128e-08	9.61538e-07				7744000	1
CDC_Cyber-205	1981	9000000	16	73.2	0.00813333	250000	202993142	50000000	64	5.33641e-05	1.60268e-19	2.40264e+06	0.000512858	8.01341e-12	0.00123157				4684800000	1
Vic_20	1981	279	0.005	0.04	0.143369	18	5919264	1100000	8	5.625e-05	1.3456e-12	3.78921e+06	11.8413	1.48016e-06	3.04092e-06				320000	1
IBM_PC	1982	3500	0.0635	0.238	0.068	72	2.88412e+07	4770000	16	1.89076e-05	3.27463e-14	9.51695e+06	2.4992	1.562e-07	2.49643e-06				3.808e+06	1
Sun-2	1984	20000	2	0.741	0.03705	110	100000000	10000000	16	9.278e-06	3.36818e-15	6.38931e+06	0.538909	3.36818e-08	1.1e-06				11856000	1
Commodore_64	1982	500	0.0825	0.2	0.4	34	5935518	1000000	8	2.125e-05	1.98209e-12	2.53707e+07	15.8567	1.98209e-06	5.72823e-06				1600000	1
TRS-80_M4	1983	1000	0.0635	0.2	0.2	204	8.31259e+07	4000000	8	0.0001275	1.17941e-14	603856	0.37741	4.71762e-08	2.45411e-06				1600000	1
Vax_11/750	1983	50000	4	0.799	0.01598	1700	588088000	3125000	32	6.64894e-05	1.5984e-17	40867.9	0.0015984	4.995e-11	2.89072e-06				25568000	1
Macintosh-128K	1984	2500	0.125	0.52	0.208	60	2.33205e+07	7830000	16	7.21154e-06	1.48653e-13	1.54946e+08	18.6233	1.16395e-06	2.57284e-06				8320000	1
Vax_11/785	1984	200000	0.0156	2.26	0.0113	6225	1372104000	7.5188e+06	32	8.60758e-05	1.32298e-18	23020.2	0.00031831	9.94719e-12	4.53683e-06				72320000	1
Cray-2/4	1985	10000000	1950	824	0.0824	195000	1.69901e+09	125000000	64	3.69766e-06	2.48712e-19	1.04929e+08	0.00198969	3.1089e-11	0.000114773				52736000000	1
Sun-3	1986	10000	4	2.05	0.205	150	19000000	16670000	16	4.57317e-06	7.19298e-14	6.29272e+08	19.1851	1.19907e-06	7.89474e-06				3.28e+07	1
Mac_II	1987	3000	2	2.5	0.833333	230	2.42699e+07	16000000	32	2.875e-06	1.49287e-13	6.11481e+09	76.4351	2.3886e-06	9.47676e-06				80000000	1
Mac-IIx	1988	9295	4	3.9	0.41958	230	2.44384e+07	16000000	32	1.84295e-06	7.46473e-14	4.76978e+09	38.2194	1.19436e-06	9.4114e-06				124800000	1
Macintosh_SE30	1989	6495	5	3.9	0.600462	100	2.35391e+07	16000000	32	8.01282e-07	2.55091e-13	1.62997e+10	130.607	4.08146e-06	4.24825e-06				124800000	1
Dell_320LX	1990	2900	1	12.5	4.31034	200	18000000	20000000	32	5e-07	1.19732e-12	3.06513e+11	766.284	2.39464e-05	1.11111e-05				400000000	1
Mac_IIfx	1990	9869	4	10	1.01327	230	2.42699e+07	40000000	32	7.1875e-07	1.81523e-13	7.43517e+10	232.349	7.26091e-06	9.47676e-06				320000000	1
Mac-Quadra-900	1991	3299	8	22	6.66869	303	5.58819e+07	25000000	32	4.30398e-07	3.93846e-13	2.21814e+11	315.077	9.84615e-06	5.42215e-06				704000000	1
IBM_PS/2_55-041	1992	2000	4	10.6	5.3	90	16440564	16000000	32	2.6533e-07	3.58193e-12	6.22075e+11	1833.95	5.73108e-05	5.47426e-06				339200000	1
IBM_Valuepoint	1993	3600	4	26.1	7.25	200	15000000	33000000	32	2.39464e-07	2.41667e-12	2.13143e+12	2552	7.975e-05	1.33333e-05				8.352e+08	1
IBM_433/DX/Si	1994	1800	4	26.1	14.5	100	15000000	33000000	32	1.19732e-07	9.66667e-12	8.52572e+12	10208	0.000319	6.66667e-06				8.352e+08	1
Gateway_2000_486	1994	1000	2	16.2	16.2	65	4.77519e+07	33000000	32	1.25386e-07	5.21928e-12	2.85719e+12	5511.56	0.000172236	1.3612e-06				5.184e+08	1
PowerMac_7100/66	1994	2899	8	100	34.4947	230	21100000	66000000	32	7.1875e-08	7.1079e-12	4.80381e+13	15011.9	0.000469122	1.09005e-05				3200000000	1
PowerMac_8500/120	1995	3999	16	180	45.0113	225	2.96114e+07	120000000	32	3.90625e-08	6.75584e-12	1.49428e+14	25942.4	0.000810701	7.59842e-06				5760000000	1
PowerMac_9500/132	1995	5299	16	200	37.743	225	3.35935e+07	132000000	32	3.51563e-08	4.99343e-12	1.3499e+14	21092.2	0.000659132	6.69773e-06				6400000000	1
Power_Tower_180e	1996	3295	16	300	91.047	200	2.75303e+07	180000000	32	2.08333e-08	1.65358e-11	9.14364e+14	95246.3	0.00297645	7.26473e-06				9600000000	1
PowerMac_7600/132	1996	2999	16	160	53.3511	150	2.45259e+07	132000000	32	2.92969e-08	1.4502e-11	3.13632e+14	61256.3	0.00191426	6.11598e-06				5120000000	1
Gateway_G6-200	1997	2949	64	350	118.684	180	50000000	200000000	32	1.60714e-08	1.31871e-11	9.45255e+14	84397.7	0.00263743	3.6e-06				11200000000	1
Power_Center_210	1997	2500	32	375	150	145	2.75303e+07	210000000	32	1.20833e-08	3.75762e-11	3.03014e+15	252512	0.007891	5.26693e-06				12000000000	1
Mac_G3/266	1997	2000	32	500	250	240	25123120	266000000	32	1.5e-08	4.14625e-11	5646857025189017	352929	0.011029	9.55295e-06				1.6e+10	1
iMac_G3/233	1998	1300	32	450	346.154	240	42563370	233000000	32	1.66667e-08	3.38861e-11	3.63823e+15	252655	0.00789547	5.63865e-06				14400000000	1
AcerPower8000/450B	1998	2250	128	475	211.111	200	35174830	450000000	32	1.31579e-08	3.00088e-11	6568333095000032	432127	0.013504	5.68588e-06				15200000000	1
Mac_G3/333	1998	2300	64	650	282.609	150	42563370	333000000	32	7.21154e-09	4.42648e-11	9811057070291028	471685	0.0147402	3.52416e-06				20800000000	1
Mac_G4/450	1999	2500	128	856	342.4	200	45620280	450000000	32	7.3014e-09	3.75272e-11	1.48024e+16	540391	0.0168872	4.38402e-06				27392000000	1
IBM_ASCI_White	2000	110000000	4000000	10000000	90.9091	6000000	369364400	375000000	64	9.375e-09	4.10205e-17	6.30075e+14	0.984492	1.53827e-08	0.0162441				640000000000000	1
Sony_Playstation_II	2000	300	32	6000	20000	45	984207	294900000	64	1.17187e-10	4.51576e-07	3.27278e+21	8.52287e+09	133.17	4.57221e-05				3.84e+11	1
Mac_G4/500_dual	2000	3500	256	1500	428.571	200	45620280	500000000	32	4.16667e-09	4.69716e-11	3.60742e+16	751545	0.0234858	4.38402e-06				48000000000	1
Mac_G4/867	2001	2500	128	1300	520	338	45620280	867000000	32	8.125e-09	3.37232e-11	3.89216e+16	935616	0.029238	7.40899e-06				41600000000	1
iMac_G4/700	2002	1600	256	1100	687.5	130	33966730	700000000	32	3.69318e-09	1.55695e-10	1.22763e+17	3.48758e+06	0.108987	3.82727e-06				35200000000	1
Mac_G4/Dual-1.25GHz	2003	2000	512	2500	1250	338	45620280	1250000000	32	4.225e-09	8.10654e-11	2.59409e+17	3.24261e+06	0.101332	7.40899e-06				80000000000	1
Mac_G5/Dual-2.0	2003	3500	1536	7413	2118	604	49891190	2000000000	64	1.2731e-09	7.02854e-11	4.26824e+18	8.99653e+06	0.140571	1.21063e-05				474432000000	1
Dell_P4-530_3.0	2004	1200	512	5100	4250	305	28570520	4300000000	32	1.86887e-09	4.8772e-10	1.09524e+19	6.71103e+07	2.0972	1.06753e-05				163200000000	1
Mac_G5/Dual-2.5	2004	3500	2048	10000	2857.14	700	49891190	2500000000	64	1.09375e-09	8.18107e-11	8.37741e+18	1.30897e+07	0.204527	1.40305e-05				640000000000	1
Mac_Mini_G4-1.25	2005	500	256	1850	3700	85	1384707	1250000000	32	1.43581e-09	3.14358e-08	7.444e+19	1.25743e+09	39.2948	6.13848e-05				59200000000	1
Mac_G5/Quad-2.5	2005	3500	2048	24000	6857.14	550	49891190	2500000000	64	3.58073e-10	2.49894e-10	6.14141e+19	3.99831e+07	0.624736	1.1024e-05				1536000000000	1
Mac_Pro_Xeon_2.66x4	2006	2500	1024	30000	12000	980	49891190	2660000000	64	5.10417e-10	2.45432e-10	8.02221e+19	4.17824e+07	0.652849	1.96427e-05				1920000000000	1
Mac_Mini_Duo_1.83x2	2006	800	512	9000	11250	110	1384707	1830000000	32	3.81944e-10	7.38587e-08	1.24565e+21	4.32517e+09	135.162	7.94392e-05				288000000000	1
Mac_Pro/2_3GHzx8	2007	4000	2048	50000	12500	400	49891190	3000000000	64	1.25e-10	6.26363e-10	3.84837e+20	1.20262e+08	1.87909	8.01745e-06				3200000000000	1
IBM_Blue_Gene/P	2007	1300000	2000000	14000000	10769.2	1260000	353960600000	850000000	32	2.8125e-09	2.41468e-17	2.94243e+14	0.656792	2.05248e-08	3.55972e-06				448000000000000	1
Mac_Pro/2.8GHzx8	2008	3500	4096	60000	17142.9	318	49891190	2800000000	64	8.28125e-11	1.08052e-09	7.43535e+20	1.93629e+08	3.02545	6.37387e-06				3840000000000	1
IBM_Roadrunner(LANL)	2008	133000000	100000000	1000000000	7518.8	2350000	491611900	3200000000	64	3.67187e-11	6.50816e-15	8.53037e+19	1332.87	2.08261e-05	0.00478019				6.4e+16	1
Cray/XT5_Jaguar(ORNL)	2008	100000000	400000000	1000000000	10000	6950000	337119068000	2300000000	64	1.08594e-10	4.26807e-18	4.02087e+16	0.62826	9.81657e-09	2.06159e-05				6.4e+16	1
Mac_Mini_Duo_2x2	2009	600	1024	11000	18333.3	110	1384707	2260000000	64	1.5625e-10	1.20362e-07	1.22561e+22	1.74092e+10	272.019	7.94392e-05				704000000000	1
Acer_Aspire_X1700	2009	480	4096	10000	20833.3	95	8.24178e+06	2400000000	64	1.48438e-10	2.66081e-08	2.61569e+21	4.08701e+09	63.8595	1.15266e-05				640000000000	1
Mac_Nehalem_2.66x8	2009	4500	8192	78000	17333.3	1440	4.98912e+07	2660000000	64	2.88462e-10	2.41266e-10	2.05037e+20	4.10731e+07	0.641767	2.88628e-05				4992000000000	1
Mac_Westmere_2.93x12	2010	7000	16384	121000	17285.7	1440	4.98912e+07	2930000000	64	1.8595e-10	2.40603e-10	3.49393e+20	4.51179e+07	0.704967	2.88628e-05				7744000000000	1
Tianhe-1A(China)	2010	100000000	262000000	2670000000	26700	4040000	2000000000000	2530000000	64	2.36423e-11	3.30446e-18	9.14306e+16	0.535057	8.36027e-09	2.02e-06				1.7088e+17	1
iPad-2	2011	500	512	1600	3200	2.7	394159	1000000000	32	5.27344e-11	3.00687e-06	4.92645e+21	9.62198e+10	3006.87	6.85002e-06				51200000000	1
iMac_21_i5_2.5x4	2011	1200	4096	40000	33333.3	106	4.48313e+07	2500000000	64	4.14063e-11	7.01442e-09	2.87311e+21	1.12231e+09	17.5361	2.36442e-06				2560000000000	1
MacBook_Pro_15_2.2x4	2011	1200	4096	51000	42500	85	2.19376e+06	2200000000	64	2.60417e-11	2.2792e-07	1.04745e+23	3.20911e+10	501.423	3.87463e-05				3264000000000	1
Fujitsu_K_Computer	2012	1000000000	1000000000	10000000000	10000	12600000	2000000000000	2000000000	64	1.96875e-11	3.96825e-19	3.25079e+16	0.0507937	7.93651e-10	6.3e-06				6.4e+17	1
iPad-2012	2012	600	1024	4150	6916.67	7	421034	1000000000	32	5.27108e-11	2.34683e-06	9.97309e+21	7.50986e+10	2346.83	1.66257e-05				132800000000	1
iPhone-5C	2013	500	1024	9210	18420	0.5	66280.3	1300000000	32	1.69653e-12	0.000555821	6.81456e+24	2.31222e+13	722567	7.54372e-06				294720000000	1
iPhone-5S	2013	600	1024	18200	30333.3	0.6	55135.6	1300000000	64	5.1511e-13	0.000916932	8.88611e+25	7.62887e+13	1.19201e+06	1.08823e-05				1164800000000	1
MacBookAir-11(2013)	2013	1100	4096	58240	52945.5	3.4	979200	1700000000	64	9.12174e-13	1.5903e-05	6.44924e+24	1.73024e+12	27035.1	3.47222e-06				3727360000000	1
MacPro12core2.7GHz	2013	7000	32768	488250	69750	270	5.49511e+06	2700000000	64	8.64055e-12	4.70115e-08	2.53846e+23	8.12359e+09	126.931	4.91346e-05				31248000000000	1
MacBookAir-11(2014)	2014	900	4096	62153	69058.9	5.6	979200	1400000000	64	1.40782e-12	1.25939e-05	4.48859e+24	1.12841e+12	17631.5	5.71895e-06				3977792000000	1
iPadAir2-A8X(2014)	2014	600	2048	58201	97001.7	2.73	248148	1500000000	64	7.32913e-13	0.000143188	5.12021e+25	1.3746e+13	214782	1.10015e-05				3724864000000	1
iMac27i7-4GHz	2014	2900	16384	213291	73548.6	288	6.81282e+07	4000000000	64	2.10979e-11	3.74848e-09	1.30993e+22	9.5961e+08	14.9939	4.22732e-06				13650624000000	1
iPod_Touch-A8(2015)	2015	200	1024	34600	173000	0.2	44110.6	1100000000	64	9.03179e-14	0.0196098	3.05705e+27	1.38053e+15	2.15708e+07	4.53406e-06				2214400000000	1

## Sheet: Fig.1
Machine	Date	Dollars ($)	Mbytes	MIPS	MIPS PER $1000	Power (W)	Size (mm3)	Clock Freq	Bit per Instruction	Energy Eff.	Koomey's Law	Norm	Makimoto FOM	Nrom	CLEAR	clear'	CLEAR''	Norm	Dennard Scaling (power density)	Year	Vacuum tube count	Norm	Year	Transistor Count	Norm	Year	CLEAR Photonics	Norm	Power/E'	/MIPS/BPI	Year	FLOPS	BW(bps)	Sum bps	E'(J/bit)	Power(W)	Size/Gbps	Size(mm3)	Cost/Gbps	Cost	CLEAR	Latency
ENIAC	1946	600000	9.54e-05	0.00289	4.81667e-06	150000	64800000000	100000	2	25.9516	38533.3	0	4.95542e-25	6.15173e-19	5.72846e-10	9.91084e-14	4.95542e-14	0	2.31481e-06	1946	17468	1.7467e-06	1958	1	0	2019	0.0100435	1	5780	1	2013	2e+16	8e+16	1e+17	7.5e-11	7500000	2400	240000000000	6	600000000	0.0148995	6.21447e-09
EDSAC	1949	100000	0.00214	0.00255	2.55e-05	12000	40000000000	500000	18	0.261438	3.825e+06	3.27172e-11	5.3125e-23	1.55026e-16	2.19459e-05	4.78125e-10	2.65625e-11	2.63981e-09	3e-07	1946	17468	1.7467e-06	1959	2	1e-10	2020	0.0245679	2.44614	45900	1	2016	1.6e+17	6.4e+17	1.088e+19	1.1e-11	1.1968e+08	120	1305600000000	1	10880000000	0.000585551	1.09296e-08
SEAC	1950	800000	0.00549	0.00416	5.2e-06	25000	19300000000	1000000	45	0.133547	7488000	6.43675e-11	1.07772e-23	3.07809e-17	9.07872e-05	4.84974e-10	1.07772e-11	1.06812e-09	1.29534e-06	1949	3000	2.999e-07	1960	4	3e-10	2022	0.509932	50.7723	187200	1	2019	1.28e+18	5.12e+18	8.704e+19	1.7e-12	147968000	6	522240000000	0.16	13926400000	0.0100435	8.05298e-09
UNIVAC_I	1951	930000	0.00537	0.00575	6.1828e-06	126521	26800000000	2250000	36	0.611213	1.63609e+06	1.38038e-11	1.82342e-24	4.51109e-18	3.05733e-05	1.47697e-10	4.1027e-12	4.03559e-10	4.72093e-06	1950	1500	1.499e-07	1962	16	1.5e-09				207000	1	2022	1.02e+19	4.08e+19	6.936e+20	2.5e-13	173400000	0.05	34680000000	0.1	69360000000	0.509932	3.26107e-09
IBM_650	1953	200000	0.00488	0.000966	4.83e-06	22000	2550000000	125000	10	2.27743	439091	3.46104e-12	8.60963e-23	2.51762e-16	1.03961e-06	1.0762e-10	1.0762e-11	1.06661e-09	8.62745e-06	1951	5200	5.199e-07	1963	32	3.1e-09				9660	1
EDVAC	1954	500000	0.00537	0.0017	3.4e-06	56000	45500000000	1000000	32	1.02941	971429	8.06073e-12	1.33438e-24	3.07627e-18	2.32289e-06	4.27002e-11	1.33438e-12	1.27926e-10	1.23077e-06	1954	6000	5.999e-07	1964	55	5.4e-09				54400	1
Whirlwind	1955	200000	0.00391	0.0694	0.000347	180000	934000000000	1000000	16	0.162104	6.16889e+06	5.29697e-11	2.064e-24	5.21693e-18	3.66699e-05	3.3024e-11	2.064e-12	2.00572e-10	1.92719e-07	1955	5000	4.999e-07	1965	100	9.9e-09				1110400	1	2020	4.25333e+18	1.70133e+19	2.89227e+20	1.21667e-12	1.56445e+08	4.01667	359720000000	0.14	3.24043e+10	0.0245679	6.45568e-09
IBM_704	1955	2000000	0.0352	0.0536	2.68e-05	75000	1250000000000	8000000	36	0.0388682	25728000	2.21971e-10	2.85867e-25	0	0.000158863	8.23296e-11	2.28693e-12	2.22769e-10	6e-08	1956	113	1.12e-08	1967	200	1.99e-08				1.9296e+06	1
Librascope_LGP-30	1956	50000	0.0159	0.000701	1.402e-05	1500	621000000	120000	32	0.0668688	1.49547e+07	1.28884e-10	1.5051e-20	4.41578e-14	0.00129648	5.77958e-08	1.80612e-09	1.79825e-07	2.41546e-06				1970	1400	1.399e-07				22432	1			Comp Eff		Energe Eff
IBM_7090	1959	3000000	0.141	0.326	0.000108667	28000	25474013568	458716	36	0.00238582	4.19143e+08	3.62129e-09	1.52349e-22	4.46144e-16	0.0295262	2.51586e-09	6.98851e-11	6.95331e-09	1.09916e-06				1971	2300	2.299e-07				11736000	1			0.000555556		1.33333e+10			1.11746e-12
IBM_1620	1960	200000	0.0122	0.00103	5.15e-06	2000	3114853126	1000000	72	0.0269687	37080000	3.20059e-10	8.26684e-22	2.4246e-15	0.0044141	5.95213e-08	8.26684e-10	8.23054e-08	6.42085e-07				1972	3500	3.499e-07				74160	1			4.50548e-05		9.09091e+10			6.44106e-15
DEC_PDP-1	1960	150000	0.0176	0.124	0.000826667	2160	2.71842e+09	200000	18	0.000967742	1.03333e+09	8.92824e-09	1.40786e-19	4.13057e-13	1.13125	5.06831e-07	2.81573e-08	2.80352e-06	7.9458e-07				1974	8000	7.999e-07				2.232e+06	1			0.000703981		5.88235e+11			1.7074e-14
Burroughs_5000	1962	1000000	0.0254	0.0989	9.89e-05	30000	152910971640	1000000	12	0.0252781	39560000	3.41487e-10	2.15594e-23	6.24151e-17	0.00030704	2.58713e-10	2.15594e-11	2.14167e-09	1.96193e-07				1974	4100	4.099e-07				1186800	1			0.0169618		4000000000000			1.27483e-13
Honeywell_1800	1963	1400000	0.093	0.15	0.000107143	35000	266178358000	500000	48	0.00486111	2.05714e+08	1.77715e-09	1.15007e-23	3.29034e-17	0.00198731	2.76016e-10	5.75033e-12	5.67608e-10	1.31491e-07				1974	4500	4.499e-07				7200000	1
CDC_6600	1964	5000000	4	8.76	0.001752	150000	127425809664	10000000	24	0.00071347	1.4016e+09	1.21103e-08	9.16612e-23	2.68089e-16	4.625	2.19987e-08	9.16612e-10	9.12592e-08	1.17716e-06				1974	5000	4.999e-07				210240000	1
IBM_1130	1965	50000	0.0156	0.15	0.003	8720	12000000000	454545	15	0.00387556	2.58028e+08	2.22917e-09	2.86697e-20	8.41142e-14	0.43982	1.95475e-07	1.30317e-08	1.29752e-06	7.26667e-07				1975	3510	3.509e-07				2250000	1
DEC_PDP-10	1968	500000	0.562	0.655	0.00131	274070	3000000	1000000	36	0.011623	8.60366e+07	7.4307e-10	1.59327e-18	4.67455e-12	1352.49	5.73577e-05	1.59327e-06	0.000158637	0.0913565				1976	6500	6.499e-07				23580000	1			2013		45211.2
DG_Nova	1969	7600	0.008	0.1175	0.0154605	4000	32774128	200000	16	0.00212766	470000000	4.06073e-09	1.17932e-16	3.46006e-10	709.481	0.000377384	2.35865e-05	0.00234843	0.000122047				1976	8500	8.499e-07				1880000	1			2016		4.62388e+06
Cray-1	1976	10000000	32	150	0.015	115000	7454409870	80000000	32	2.39583e-05	4.17391e+10	3.60649e-07	1.74977e-20	5.13362e-14	215011	4.4794e-05	1.39981e-06	0.000139375	1.54271e-05				1978	9000	8.999e-07				4800000000	1			2019		4.67487e+08
Apple_II	1977	1300	0.0039	0.02	0.0153846	80	1.88653e+07	1023000	8	0.0005	2000000000	1.72808e-08	1.01937e-14	2.99077e-08	13348.1	0.0834255	0.0104282	1.0383	4.24059e-06				1978	29000	2.8999e-06				160000	1			2020		2.34751e+10
TRS-80	1977	2000	0.015	0.04	0.02	50	4.38026e+07	1774000	8	0.00015625	6400000000	5.52992e-08	9.13187e-15	2.67923e-08	41471.9	0.1296	0.0161999	1.61298	1.14148e-06				1979	29000	2.8999e-06				320000	1			2022		3.82966e+11
Commodore_PET	1977	1500	0.008	0.06	0.04	220	20000000	1000000	8	0.000458333	2.18182e+09	1.88518e-08	9.09091e-15	2.66721e-08	34909.1	0.0727273	0.00909091	0.905153	1.1e-05				1979	68000	6.7999e-06				480000	1
TRS-80_M3	1980	1200	0.015	0.04	0.0333333	35	8.31259e+07	2030000	8	0.000109375	9.14286e+09	7.8999e-08	1.14571e-14	3.36143e-08	59540.2	0.186063	0.0232579	2.31571	4.21048e-07				1981	11500	1.1499e-06				320000	1
Sun-1	1982	30000	1	0.484	0.0161333	100	104000000	10000000	16	1.29132e-05	77440000000	6.69124e-07	1.55128e-15	4.55136e-09	1.9221e+06	0.248205	0.0155128	1.54456	9.61538e-07				1982	55000	5.4999e-06				7744000	1
CDC_Cyber-205	1981	9000000	16	73.2	0.00813333	250000	202993142	50000000	64	5.33641e-05	18739200000	1.61917e-07	1.60268e-19	4.70215e-13	2.40264e+06	0.000512858	8.01341e-06	0.000797869	0.00123157				1982	134000	1.33999e-05				4684800000	1
IBM_PC	1982	3500	0.0635	0.238	0.068	72	2.88412e+07	4770000	16	1.89076e-05	5.28889e+10	4.56989e-07	3.27463e-14	9.60755e-08	9.51695e+06	2.4992	0.1562	15.5523	2.49643e-06				1983	22000	2.1999e-06				3.808e+06	1
Sun-2	1984	20000	2	0.741	0.03705	110	100000000	10000000	16	9.278e-06	1.07782e+11	9.31294e-07	3.36818e-15	9.88202e-09	6.38931e+06	0.538909	0.0336818	3.35359	1.1e-06				1984	190000	1.89999e-05				11856000	1
TRS-80_M4	1983	1000	0.0635	0.2	0.2	204	8.31259e+07	4000000	8	0.0001275	7.84314e+09	6.77687e-08	1.17941e-14	3.4603e-08	603856	0.37741	0.0471762	4.69719	2.45411e-06				1985	275000	2.74999e-05				1600000	1
Vax_11/750	1983	50000	4	0.799	0.01598	1700	588088000	3125000	32	6.64894e-05	15040000000	1.29954e-07	1.5984e-17	4.6896e-11	40867.9	0.0015984	4.995e-05	0.00497336	2.89072e-06				1985	25000	2.4999e-06				25568000	1
Vax_11/785	1984	200000	0.0156	2.26	0.0113	6225	1372104000	7.5188e+06	32	8.60758e-05	1.16177e+10	1.00383e-07	1.32298e-18	3.88152e-12	23020.2	0.00031831	9.94719e-06	0.00099041	4.53683e-06				1985	16000	1.5999e-06				72320000	1
Cray-2/4	1985	10000000	1950	824	0.0824	195000	1.69901e+09	125000000	64	3.69766e-06	2.70441e+11	2.33676e-06	2.48712e-19	7.29703e-13	1.04929e+08	0.00198969	3.1089e-05	0.00309543	0.000114773				1986	30000	2.9999e-06				52736000000	1
Sun-3	1986	10000	4	2.05	0.205	150	19000000	16670000	16	4.57317e-06	2.18667e+11	1.8894e-06	7.19298e-14	2.11037e-07	6.29272e+08	19.1851	1.19907	119.388	7.89474e-06				1987	553000	5.52999e-05				3.28e+07	1
Mac_II	1987	3000	2	2.5	0.833333	230	2.42699e+07	16000000	32	2.875e-06	3.47826e+11	3.00541e-06	1.49287e-13	4.37999e-07	6.11481e+09	76.4351	2.3886	237.825	9.47676e-06				1988	180000	1.79999e-05				80000000	1
Mac-IIx	1988	9295	4	3.9	0.41958	230	2.44384e+07	16000000	32	1.84295e-06	5.42609e+11	4.68844e-06	7.46473e-14	2.1901e-07	4.76978e+09	38.2194	1.19436	118.918	9.4114e-06				1988	250000	2.49999e-05				124800000	1
Macintosh_SE30	1989	6495	5	3.9	0.600462	100	2.35391e+07	16000000	32	8.01282e-07	1248000000000	1.07834e-05	2.55091e-13	7.4842e-07	1.62997e+10	130.607	4.08146	406.378	4.24825e-06				1989	1180240	0.000118024				124800000	1
Mac_IIfx	1990	9869	4	10	1.01327	230	2.42699e+07	40000000	32	7.1875e-07	1.3913e+12	1.20216e-05	1.81523e-13	5.32576e-07	7.43517e+10	232.349	7.26091	722.946	9.47676e-06				1989	300000	2.99999e-05				320000000	1
Mac-Quadra-900	1991	3299	8	22	6.66869	303	5.58819e+07	25000000	32	4.30398e-07	2.32343e+12	2.00757e-05	3.93846e-13	1.15552e-06	2.21814e+11	315.077	9.84615	980.35	5.42215e-06				1991	1350000	0.000135				704000000	1
IBM_PS/2_55-041	1992	2000	4	10.6	5.3	90	16440564	16000000	32	2.6533e-07	3.76889e+12	3.25653e-05	3.58193e-12	1.05091e-05	6.22075e+11	1833.95	57.3108	5706.26	5.47426e-06				1991	35000	3.4999e-06				339200000	1
IBM_Valuepoint	1993	3600	4	26.1	7.25	200	15000000	33000000	32	2.39464e-07	4.176e+12	3.60829e-05	2.41667e-12	7.09034e-06	2.13143e+12	2552	79.75	7940.45	1.33333e-05				1993	3100000	0.00031				8.352e+08	1
IBM_433/DX/Si	1994	1800	4	26.1	14.5	100	15000000	33000000	32	1.19732e-07	8.352e+12	7.21659e-05	9.66667e-12	2.83614e-05	8.52572e+12	10208	319	31761.8	6.66667e-06				1994	578977	5.78976e-05				8.352e+08	1
Gateway_2000_486	1994	1000	2	16.2	16.2	65	4.77519e+07	33000000	32	1.25386e-07	7.97538e+12	6.89117e-05	5.21928e-12	1.5313e-05	2.85719e+12	5511.56	172.236	17149	1.3612e-06				1995	2500000	0.00025				5.184e+08	1
PowerMac_7100/66	1994	2899	8	100	34.4947	230	21100000	66000000	32	7.1875e-08	1.3913e+13	0.000120216	7.1079e-12	2.08541e-05	4.80381e+13	15011.9	469.122	46708.9	1.09005e-05				1995	5500000	0.00055				3200000000	1
PowerMac_8500/120	1995	3999	16	180	45.0113	225	2.96114e+07	120000000	32	3.90625e-08	2.56e+13	0.000221198	6.75584e-12	1.98212e-05	1.49428e+14	25942.4	810.701	80718.9	7.59842e-06				1996	4300000	0.00043				5760000000	1
PowerMac_9500/132	1995	5299	16	200	37.743	225	3.35935e+07	132000000	32	3.51563e-08	2.84444e+13	0.000245776	4.99343e-12	1.46504e-05	1.3499e+14	21092.2	659.132	65627.7	6.69773e-06				1997	7500000	0.00075				6400000000	1
Power_Tower_180e	1996	3295	16	300	91.047	200	2.75303e+07	180000000	32	2.08333e-08	48000000000000	0.000414747	1.65358e-11	4.8515e-05	9.14364e+14	95246.3	2976.45	296355	7.26473e-06				1997	8800000	0.00088				9600000000	1
PowerMac_7600/132	1996	2999	16	160	53.3511	150	2.45259e+07	132000000	32	2.92969e-08	3.41333e+13	0.000294931	1.4502e-11	4.25478e-05	3.13632e+14	61256.3	1914.26	190597	6.11598e-06				1997	3500000	0.00035				5120000000	1
Gateway_G6-200	1997	2949	64	350	118.684	180	50000000	200000000	32	1.60714e-08	6.22222e+13	0.000537634	1.31871e-11	3.86902e-05	9.45255e+14	84397.7	2637.43	262600	3.6e-06				1998	7500000	0.00075				11200000000	1
Power_Center_210	1997	2500	32	375	150	145	2.75303e+07	210000000	32	1.20833e-08	8.27586e+13	0.00071508	3.75762e-11	0.000110246	3.03014e+15	252512	7891	785682	5.26693e-06				1999	111000	1.10999e-05				12000000000	1
Mac_G3/266	1997	2000	32	500	250	240	25123120	266000000	32	1.5e-08	6.66667e+13	0.000576037	4.14625e-11	0.000121648	5646857025189017	352929	11029	1.09812e+06	9.55295e-06				1999	9500000	0.00095				1.6e+10	1
iMac_G3/233	1998	1300	32	450	346.154	240	42563370	233000000	32	1.66667e-08	60000000000000	0.000518433	3.38861e-11	9.94196e-05	3.63823e+15	252655	7895.47	786127	5.63865e-06				1999	27400000	0.00274				14400000000	1
AcerPower8000/450B	1998	2250	128	475	211.111	200	35174830	450000000	32	1.31579e-08	76000000000000	0.000656682	3.00088e-11	8.80439e-05	6568333095000032	432127	13504	1.34455e+06	5.68588e-06				1999	21300000	0.00213				15200000000	1
Mac_G3/333	1998	2300	64	650	282.609	150	42563370	333000000	32	7.21154e-09	1.38667e+14	0.00119816	4.42648e-11	0.00012987	9811057070291028	471685	14740.2	1.46763e+06	3.52416e-06				1999	22000000	0.0022				20800000000	1
Mac_G4/450	1999	2500	128	856	342.4	200	45620280	450000000	32	7.3014e-09	136960000000000	0.00118341	3.75272e-11	0.000110102	1.48024e+16	540391	16887.2	1.68141e+06	4.38402e-06				1999	8000000	0.0008				27392000000	1
IBM_ASCI_White	2000	110000000	4000000	10000000	90.9091	6000000	369364400	375000000	64	9.375e-09	1.06667e+14	0.000921659	4.10205e-17	1.20351e-10	6.30075e+14	0.984492	0.0153827	1.53161	0.0162441				1999	15000000	0.0015				640000000000000	1
Mac_G4/500_dual	2000	3500	256	1500	428.571	200	45620280	500000000	32	4.16667e-09	240000000000000	0.00207373	4.69716e-11	0.000137812	3.60742e+16	751545	23485.8	2.33841e+06	4.38402e-06				1999	23000000	0.0023				48000000000	1
Mac_G4/867	2001	2500	128	1300	520	338	45620280	867000000	32	8.125e-09	1.23077e+14	0.00106345	3.37232e-11	9.89416e-05	3.89216e+16	935616	29238	2.91114e+06	7.40899e-06				2000	21000000	0.0021				41600000000	1
iMac_G4/700	2002	1600	256	1100	687.5	130	33966730	700000000	32	3.69318e-09	2.70769e+14	0.0023396	1.55695e-10	0.0004568	1.22763e+17	3.48758e+06	108987	1.08515e+07	3.82727e-06				2000	42000000	0.0042				35200000000	1
Mac_G4/Dual-1.25GHz	2003	2000	512	2500	1250	338	45620280	1250000000	32	4.225e-09	2.36686e+14	0.0020451	8.10654e-11	0.00023784	2.59409e+17	3.24261e+06	101332	1.00893e+07	7.40899e-06				2000	20000000	0.002				80000000000	1
Mac_G5/Dual-2.0	2003	3500	1536	7413	2118	604	49891190	2000000000	64	1.2731e-09	7.85483e+14	0.00678701	7.02854e-11	0.000206213	4.26824e+18	8.99653e+06	140571	1.39962e+07	1.21063e-05				2000	30000000	0.003				474432000000	1
Dell_P4-530_3.0	2004	1200	512	5100	4250	305	28570520	4300000000	32	1.86887e-09	5.35082e+14	0.0046234	4.8772e-10	0.00143094	1.09524e+19	6.71103e+07	2.0972e+06	2.08811e+08	1.06753e-05				2001	45000000	0.0045				163200000000	1
Mac_G5/Dual-2.5	2004	3500	2048	10000	2857.14	700	49891190	2500000000	64	1.09375e-09	9.14286e+14	0.00789993	8.18107e-11	0.000240027	8.37741e+18	1.30897e+07	204527	2.03641e+07	1.40305e-05				2001	57000000	0.0057				640000000000	1
Mac_G5/Quad-2.5	2005	3500	2048	24000	6857.14	550	49891190	2500000000	64	3.58073e-10	2.79273e+15	0.0241307	2.49894e-10	0.000733174	6.14141e+19	3.99831e+07	624736	6.2203e+07	1.1024e-05				2001	60000000	0.006				1536000000000	1
Mac_Pro_Xeon_2.66x4	2006	2500	1024	30000	12000	980	49891190	2660000000	64	5.10417e-10	1.95918e+15	0.0169284	2.45432e-10	0.000720081	8.02221e+19	4.17824e+07	652849	6.50021e+07	1.96427e-05				2002	55000000	0.0055				1920000000000	1
Mac_Pro/2_3GHzx8	2007	4000	2048	50000	12500	400	49891190	3000000000	64	1.25e-10	7999999999999999	0.0691244	6.26363e-10	0.00183771	3.84837e+20	1.20262e+08	1.87909e+06	1.87095e+08	8.01745e-06				2002	220000000	0.022				3200000000000	1
IBM_Blue_Gene/P	2007	1300000	2000000	14000000	10769.2	1260000	353960600000	850000000	32	2.8125e-09	3.55556e+14	0.0030722	2.41468e-17	7.0845e-11	2.94243e+14	0.656792	0.0205248	2.04359	3.55972e-06				2002	63000000	0.0063				448000000000000	1
Mac_Pro/2.8GHzx8	2008	3500	4096	60000	17142.9	318	49891190	2800000000	64	8.28125e-11	1.20755e+16	0.104339	1.08052e-09	0.00317017	7.43535e+20	1.93629e+08	3.02545e+06	3.01235e+08	6.37387e-06				2002	107000000	0.0107				3840000000000	1
IBM_Roadrunner(LANL)	2008	133000000	100000000	1000000000	7518.8	2350000	491611900	3200000000	64	3.67187e-11	2.7234e+16	0.235317	6.50816e-15	1.90945e-08	8.53037e+19	1332.87	20.8261	2073.59	0.00478019				2003	54300000	0.00543				6.4e+16	1
Cray/XT5_Jaguar(ORNL)	2008	100000000	400000000	1000000000	10000	6950000	337119068000	2300000000	64	1.08594e-10	9208633093525178	0.0795677	4.26807e-18	1.25222e-11	4.02087e+16	0.62826	0.00981657	0.977405	2.06159e-05				2003	105900000	0.01059				6.4e+16	1
Acer_Aspire_X1700	2009	480	4096	10000	20833.3	95	8.24178e+06	2400000000	64	1.48438e-10	6736842105263158	0.05821	2.66081e-08	0.0780665	2.61569e+21	4.08701e+09	6.38595e+07	6.35829e+09	1.15266e-05				2003	410000000	0.041				640000000000	1
Mac_Nehalem_2.66x8	2009	4500	8192	78000	17333.3	1440	4.98912e+07	2660000000	64	2.88462e-10	3466666666666667	0.0299539	2.41266e-10	0.000707858	2.05037e+20	4.10731e+07	641767	6.38987e+07	2.88628e-05				2003	117000000	0.0117				4992000000000	1
Mac_Westmere_2.93x12	2010	7000	16384	121000	17285.7	1440	4.98912e+07	2930000000	64	1.8595e-10	5377777777777778	0.046467	2.40603e-10	0.000705913	3.49393e+20	4.51179e+07	704967	7.01913e+07	2.88628e-05				2003	135000000	0.0135				7744000000000	1
Tianhe-1A(China)	2010	100000000	262000000	2670000000	26700	4040000	2000000000000	2530000000	64	2.36423e-11	4.2297e+16	0.36547	3.30446e-18	9.69505e-12	9.14306e+16	0.535057	0.00836027	0.832406	2.02e-06				2004	112000000	0.0112				1.7088e+17	1
iMac_21_i5_2.5x4	2011	1200	4096	40000	33333.3	106	4.48313e+07	2500000000	64	4.14063e-11	2.41509e+16	0.208678	7.01442e-09	0.0205798	2.87311e+21	1.12231e+09	1.75361e+07	1.74601e+09	2.36442e-06				2004	592000000	0.0592				2560000000000	1
MacBook_Pro_15_2.2x4	2011	1200	4096	51000	42500	85	2.19376e+06	2200000000	64	2.60417e-11	3.84e+16	0.331797	2.2792e-07	0.668701	1.04745e+23	3.20911e+10	5.01423e+08	4.99251e+10	3.87463e-05				2004	160000000	0.016				3264000000000	1
MacPro12core2.7GHz	2013	7000	32768	488250	69750	270	5.49511e+06	2700000000	64	8.64055e-12	1.15733e+17	1	4.70115e-08	0.137929	2.53846e+23	8.12359e+09	1.26931e+08	1.26381e+10	4.91346e-05				2004	222000000	0.0222				31248000000000	1
iMac27i7-4GHz	2014	2900	16384	213291	73548.6	288	6.81282e+07	4000000000	64	2.10979e-11	4.7398e+16	0.409545	3.74848e-09	0.0109978	1.30993e+22	9.5961e+08	1.49939e+07	1.4929e+09	4.22732e-06				2005	169000000	0.0169				13650624000000	1
Dell XPS 13	2015	800		15389		45	1254175	2300000000	64	4.56901e-11	2.18866e+16	0.189112	3.40839e-07	1	4.94138e+22	5.01716e+10	7.83931e+08	7.80535e+10	3.58802e-05				2005	228000000	0.0228				9.84896e+11	1
																							2005	303000000	0.0303
																							2005	321000000	0.0321
																							2006	184000000	0.0184
																							2006	362000000	0.0362
																							2006	241000000	0.0241
																							2006	291000000	0.0291
																							2006	1700000000	0.17
																							2006	384000000	0.0384
																							2006	681000000	0.0681
																							2007	169000000	0.0169
																							2007	463000000	0.0463
																							2007	26000000	0.0026
																							2007	411000000	0.0411
																							2007	789000000	0.0789
																							2007	700000000	0.07
																							2007	754000000	0.0754
																							2008	47000000	0.0047
																							2008	230000000	0.023
																							2008	731000000	0.0731
																							2008	758000000	0.0758
																							2008	1900000000	0.19
																							2008	959000000	0.0959
																							2008	1400000000	0.14
																							2009	904000000	0.0904
																							2009	2154000000	0.2154
																							2010	1000000000	0.1
																							2010	1170000000	0.117
																							2010	1200000000	0.12
																							2010	1400000000	0.14
																							2010	2000000000	0.2
																							2010	2300000000	0.23
																							2010	2640000000	0.264
																							2010	3000000000	0.3
																							2010	3200000000	0.32
																							2011	1160000000	0.116
																							2011	2270000000	0.227
																							2011	2600000000	0.26
																							2011	4312710000	0.431271
																							2012	1200000000	0.12
																							2012	1303000000	0.1303
																							2012	1400000000	0.14
																							2012	2100000000	0.21
																							2012	2750000000	0.275
																							2012	3100000000	0.31
																							2012	5000000000	0.5
																							2012	3540000000	0.354
																							2012	7080000000	0.708
																							2013	1000000000	0.1
																							2013	1860000000	0.186
																							2013	4200000000	0.42
																							2013	5000000000	0.5
																							2013	6300000000	0.63
																							2014	1400000000	0.14
																							2014	2000000000	0.2
																							2014	2600000000	0.26
																							2014	3000000000	0.3
																							2014	4310000000	0.431
																							2014	5560000000	0.556
																							2014	5200000000	0.52
																							2015	1750000000	0.175
																							2015	1900000000	0.19
																							2015	3990000000	0.399
																							2015	7100000000	0.71
																							2015	10000000000	1
																							2015	8100000000	0.81
																							2015	8900000000	0.89

## Sheet: Fig.2
Machine	Date	Dollars ($)	MIPS	Power (W)	Size (mm3)	Clock Freq	Bit per Instruction	Energy Eff.	Koomey's Law	CLEAR''	Computational Eff	Energy Eff	Energy Eff (bit/joule)	Computational Eff'		Instruction	Freq/(power/freq)/size/price	Instruction	IPS	1/(power/freq*size*price)	IPS	IPS/Joule	1/size/price	IPS/Joule	IPS/Joule/size	1/price	IPS/Joule/size
ENIAC	1946	600000	0.00289	150000	64800000000	100000	2	25.9516	38533.3	4.95542e-14	1.48663e-08	0.0192667	0.0385333	2.57202e-12		0.0289	1.71468e-27	0.0289	2890	1.71468e-17	2890	1926.67	2.57202e-17	1926.67	2.97325e-08	1.66667e-06	2.97325e-08
EDSAC	1949	100000	0.00255	12000	40000000000	500000	18	0.261438	3.825e+06	2.65625e-11	5.7375e-06	0.2125	3.825	1.25e-10		0.0051	4.16667e-26	0.0051	2550	1.04167e-14	2550	106250	2.5e-16	106250	2.65625e-06	1e-05	2.65625e-06
SEAC	1950	800000	0.00416	25000	19300000000	1000000	45	0.133547	7488000	1.07772e-11	1.21244e-05	0.1664	7.488	6.47668e-11		0.00416	2.59067e-27	0.00416	4160	2.59067e-15	4160	166400	6.47668e-17	166400	8.62176e-06	1.25e-06	8.62176e-06
UNIVAC_I	1951	930000	0.00575	126521	26800000000	2250000	36	0.611213	1.63609e+06	4.1027e-12	1.86868e-05	0.045447	1.63609	9.02744e-11		0.00255556	1.40941e-28	0.00255556	5750	7.13513e-16	5750	102256	4.0122e-17	102256	3.81551e-06	1.07527e-06	3.81551e-06
IBM_650	1953	200000	0.000966	22000	2550000000	125000	10	2.27743	439091	1.0762e-11	2.36765e-06	0.0439091	0.439091	2.45098e-10		0.007728	7.13012e-25	0.007728	966	1.11408e-14	966	5488.64	1.96078e-15	5488.64	2.15241e-06	5e-06	2.15241e-06
EDVAC	1954	500000	0.0017	56000	45500000000	1000000	32	1.02941	971429	1.33438e-12	2.39121e-06	0.0303571	0.971429	4.3956e-11		0.0017	7.84929e-28	0.0017	1700	7.84929e-16	1700	30357.1	4.3956e-17	30357.1	6.6719e-07	2e-06	6.6719e-07
Whirlwind	1955	200000	0.0694	180000	934000000000	1000000	16	0.162104	6.16889e+06	2.064e-12	5.94433e-06	0.385556	6.16889	5.35332e-12		0.0694	2.97407e-29	0.0694	69400	2.97407e-17	69400	385556	5.35332e-18	385556	4.128e-07	5e-06	4.128e-07
IBM_704	1955	2000000	0.0536	75000	1250000000000	8000000	36	0.0388682	25728000	2.28693e-12	6.17472e-06	0.714667	25.728	3.2e-12		0.0067	6.66667e-31	0.0067	53600	4.26667e-17	53600	5.71733e+06	4e-19	5.71733e+06	4.57387e-06	5e-07	4.57387e-06
Librascope_LGP-30	1956	50000	0.000701	1500	621000000	120000	32	0.0668688	1.49547e+07	1.80612e-09	8.66937e-05	0.467333	14.9547	3.86473e-09		0.00584167	1.78923e-22	0.00584167	701	2.57649e-12	701	56080	3.22061e-14	56080	9.0306e-05	2e-05	9.0306e-05
IBM_7090	1959	3000000	0.326	28000	25474013568	458716	36	0.00238582	4.19143e+08	6.98851e-11	7.04442e-05	11.6429	419.143	6.0024e-12		0.710679	1.01878e-27	0.710679	326000	2.14372e-16	326000	5.34076e+06	1.30852e-17	5.34076e+06	0.000209655	3.33333e-07	0.000209655
IBM_1620	1960	200000	0.00103	2000	3114853126	1000000	72	0.0269687	37080000	8.26684e-10	0.000119043	0.515	37.08	1.60521e-09		0.00103	8.02606e-25	0.00103	1030	8.02606e-13	1030	515000	1.60521e-15	515000	0.000165337	5e-06	0.000165337
DEC_PDP-1	1960	150000	0.124	2160	2.71842e+09	200000	18	0.000967742	1.03333e+09	2.81573e-08	0.00109475	57.4074	1033.33	4.90481e-10		0.62	5.67687e-24	0.62	124000	2.27075e-13	124000	1.14815e+07	2.45241e-15	1.14815e+07	0.00422359	6.66667e-06	0.00422359
Burroughs_5000	1962	1000000	0.0989	30000	152910971640	1000000	12	0.0252781	39560000	2.15594e-11	7.76138e-06	3.29667	39.56	6.53975e-12		0.0989	2.17992e-28	0.0989	98900	2.17992e-16	98900	3.29667e+06	6.53975e-18	3.29667e+06	2.15594e-05	1e-06	2.15594e-05
Honeywell_1800	1963	1400000	0.15	35000	266178358000	500000	48	0.00486111	2.05714e+08	5.75033e-12	9.66055e-06	4.28571	205.714	1.34174e-12		0.3	1.53342e-28	0.3	150000	3.83355e-17	150000	2.14286e+06	2.68349e-18	2.14286e+06	8.05046e-06	7.14286e-07	8.05046e-06
CDC_6600	1964	5000000	8.76	150000	127425809664	10000000	24	0.00071347	1.4016e+09	9.16612e-10	0.0032998	58.4	1401.6	1.56954e-11		0.876	1.04636e-30	0.876	8760000	1.04636e-16	8760000	584000000	1.56954e-18	584000000	0.00458306	2e-07	0.00458306
IBM_1130	1965	50000	0.15	8720	12000000000	454545	15	0.00387556	2.58028e+08	1.30317e-08	0.00170455	17.2018	258.028	7.57576e-10		0.33	4.20489e-25	0.33	150000	8.6878e-14	150000	7.81902e+06	1.66667e-15	7.81902e+06	0.000651585	2e-05	0.000651585
DEC_PDP-10	1968	500000	0.655	274070	3000000	1000000	36	0.011623	8.60366e+07	1.59327e-06	15.72	2.3899	86.0366	6.66667e-07		0.655	2.43247e-24	0.655	655000	2.43247e-12	655000	2.3899e+06	6.66667e-13	2.3899e+06	0.796635	2e-06	0.796635
DG_Nova	1969	7600	0.1175	4000	32774128	200000	16	0.00212766	470000000	2.35865e-05	1.50953	29.375	470	8.02944e-07		0.5875	5.0184e-21	0.5875	117500	2.00736e-10	117500	5875000	4.01472e-12	5875000	0.179257	0.000131579	0.179257
Cray-1	1976	10000000	150	115000	7454409870	80000000	32	2.39583e-05	4.17391e+10	1.39981e-06	5.15131	1304.35	41739.1	1.07319e-09		1.875	1.45814e-30	1.875	150000000	9.33209e-15	150000000	1.04348e+11	1.34149e-17	1.04348e+11	13.9981	1e-07	13.9981
Apple_II	1977	1300	0.02	80	1.88653e+07	1023000	8	0.0005	2000000000	0.0104282	6.67404	250	2000	4.17127e-05		0.0195503	4.98227e-19	0.0195503	20000	5.21409e-07	20000	255750000	4.07749e-11	255750000	13.5566	0.000769231	13.5566
TRS-80	1977	2000	0.04	50	4.38026e+07	1774000	8	0.00015625	6400000000	0.0161999	6.47998	800	6400	2.02499e-05		0.0225479	1.2869e-19	0.0225479	40000	4.04999e-07	40000	1419200000	1.14148e-11	1419200000	32.3999	0.0005	32.3999
Commodore_PET	1977	1500	0.06	220	20000000	1000000	8	0.000458333	2.18182e+09	0.00909091	16	272.727	2181.82	3.33333e-05		0.06	1.51515e-19	0.06	60000	1.51515e-07	60000	2.72727e+08	3.33333e-11	2.72727e+08	13.6364	0.000666667	13.6364
TRS-80_M3	1980	1200	0.04	35	8.31259e+07	2030000	8	0.000109375	9.14286e+09	0.0232579	6.51221	1142.86	9142.86	2.03506e-05		0.0197044	1.41097e-19	0.0197044	40000	5.81447e-07	40000	2320000000	1.00249e-11	2320000000	27.9095	0.000833333	27.9095
Sun-1	1982	30000	0.484	100	104000000	10000000	16	1.29132e-05	77440000000	0.0155128	24.8205	4840	77440	3.20513e-06		0.0484	3.20513e-22	0.0484	484000	3.20513e-08	484000	48400000000	3.20513e-13	48400000000	465.385	3.33333e-05	465.385
CDC_Cyber-205	1981	9000000	73.2	250000	202993142	50000000	64	5.33641e-05	18739200000	8.01341e-06	128.215	292.8	18739.2	2.73682e-08		1.464	4.37891e-29	1.464	73200000	1.09473e-13	73200000	14640000000	5.47364e-16	14640000000	72.1207	1.11111e-07	72.1207
IBM_PC	1982	3500	0.238	72	2.88412e+07	4770000	16	1.89076e-05	5.28889e+10	0.1562	179.942	3305.56	52888.9	4.72538e-05		0.0498952	2.88448e-20	0.0498952	238000	6.56302e-07	238000	15767500000	9.90645e-12	15767500000	546.7	0.000285714	546.7
Sun-2	1984	20000	0.741	110	100000000	10000000	16	9.278e-06	1.07782e+11	0.0336818	59.28	6736.36	107782	5e-06		0.0741	4.54545e-22	0.0741	741000	4.54545e-08	741000	6.73636e+10	5e-13	6.73636e+10	673.636	5e-05	673.636
TRS-80_M4	1983	1000	0.2	204	8.31259e+07	4000000	8	0.0001275	7.84314e+09	0.0471762	76.9916	980.392	7843.14	4.81198e-05		0.05	1.47426e-20	0.05	200000	2.35881e-07	200000	3.92157e+09	1.20299e-11	3.92157e+09	47.1762	0.001	47.1762
Vax_11/750	1983	50000	0.799	1700	588088000	3125000	32	6.64894e-05	15040000000	4.995e-05	2.71728	470	15040	1.06277e-07		0.25568	6.4016e-24	0.25568	799000	6.25157e-11	799000	1468750000	3.40085e-14	1468750000	2.4975	2e-05	2.4975
Vax_11/785	1984	200000	2.26	6225	1372104000	7.5188e+06	32	8.60758e-05	1.16177e+10	9.94719e-06	1.98148	363.052	11617.7	2.73988e-08		0.30058	7.78566e-26	0.30058	2260000	4.40141e-12	2260000	2.72972e+09	3.64404e-15	2.72972e+09	1.98944	5e-06	1.98944
Cray-2/4	1985	10000000	824	195000	1.69901e+09	125000000	64	3.69766e-06	2.70441e+11	3.1089e-05	387.99	4225.64	270441	7.35722e-09		6.592	2.41468e-30	6.592	824000000	3.77293e-14	824000000	5.28205e+11	5.88578e-17	5.28205e+11	310.89	1e-07	310.89
Sun-3	1986	10000	2.05	150	19000000	16670000	16	4.57317e-06	2.18667e+11	1.19907	2877.77	13666.7	218667	8.77368e-05		0.122975	2.10484e-21	0.122975	2.05e+06	5.84912e-07	2.05e+06	2.27823e+11	5.26316e-12	2.27823e+11	11990.7	0.0001	11990.7
Mac_II	1987	3000	2.5	230	2.42699e+07	16000000	32	2.875e-06	3.47826e+11	2.3886	17580.1	10869.6	347826	0.000219751		0.15625	3.73218e-21	0.15625	2500000	9.55439e-07	2500000	1.73913e+11	1.37344e-11	1.73913e+11	7165.79	0.000333333	7165.79
Mac-IIx	1988	9295	3.9	230	2.44384e+07	16000000	32	1.84295e-06	5.42609e+11	1.19436	8790.46	16956.5	542609	7.04364e-05		0.24375	1.19627e-21	0.24375	3900000	3.06245e-07	3900000	2.71304e+11	4.40227e-12	2.71304e+11	11101.5	0.000107585	11101.5
Macintosh_SE30	1989	6495	3.9	100	2.35391e+07	16000000	32	8.01282e-07	1248000000000	4.08146	13060.7	39000	1248000	0.000104653		0.24375	4.088e-21	0.24375	3900000	1.04653e-06	3900000	624000000000	6.54079e-12	624000000000	26509.1	0.000153965	26509.1
Mac_IIfx	1990	9869	10	230	2.42699e+07	40000000	32	7.1875e-07	1.3913e+12	7.26091	53440.3	43478.3	1.3913e+06	0.000167001		0.25	4.53807e-22	0.25	10000000	7.26091e-07	10000000	1.73913e+12	4.17502e-12	1.73913e+12	71657.9	0.000101327	71657.9
Mac-Quadra-900	1991	3299	22	303	5.58819e+07	25000000	32	4.30398e-07	2.32343e+12	9.84615	95468.3	72607.3	2.32343e+06	0.000135608		0.88	7.16084e-22	0.88	22000000	4.47552e-07	22000000	1.81518e+12	5.42433e-12	1.81518e+12	32482.4	0.000303122	32482.4
IBM_PS/2_55-041	1992	2000	10.6	90	16440564	16000000	32	2.6533e-07	3.76889e+12	57.3108	165055	117778	3.76889e+06	0.000486601		0.6625	2.11198e-20	0.6625	10600000	5.40668e-06	10600000	1.88444e+12	3.04126e-11	1.88444e+12	114622	0.0005	114622
IBM_Valuepoint	1993	3600	26.1	200	15000000	33000000	32	2.39464e-07	4.176e+12	79.75	510400	130500	4.176e+06	0.000611111		0.790909	2.80584e-21	0.790909	26100000	3.05556e-06	26100000	4306500000000	1.85185e-11	4306500000000	287100	0.000277778	287100
IBM_433/DX/Si	1994	1800	26.1	100	15000000	33000000	32	1.19732e-07	8.352e+12	319	1020800	261000	8.352e+06	0.00122222		0.790909	1.12233e-20	0.790909	26100000	1.22222e-05	26100000	8613000000000	3.7037e-11	8613000000000	574200	0.000555556	574200
Gateway_2000_486	1994	1000	16.2	65	4.77519e+07	33000000	32	1.25386e-07	7.97538e+12	172.236	358252	249231	7.97538e+06	0.000691072		0.490909	9.76297e-21	0.490909	16200000	1.06319e-05	16200000	8.22462e+12	2.09416e-11	8.22462e+12	172236	0.001	172236
PowerMac_7100/66	1994	2899	100	230	21100000	66000000	32	7.1875e-08	1.3913e+13	469.122	3.45273e+06	434783	1.3913e+07	0.00107898		1.51515	1.07696e-21	1.51515	100000000	4.69122e-06	100000000	2.86957e+13	1.63482e-11	2.86957e+13	1.35998e+06	0.000344947	1.35998e+06
PowerMac_8500/120	1995	3999	180	225	2.96114e+07	120000000	32	3.90625e-08	2.56e+13	810.701	5.83704e+06	800000	2.56e+07	0.00101338		1.5	3.1277e-22	1.5	180000000	4.50389e-06	180000000	96000000000000	8.4448e-12	96000000000000	3.24199e+06	0.000250063	3.24199e+06
PowerMac_9500/132	1995	5299	200	225	3.35935e+07	132000000	32	3.51563e-08	2.84444e+13	659.132	4.74575e+06	888889	2.84444e+07	0.000741524		1.51515	1.89145e-22	1.51515	200000000	3.29566e-06	200000000	1.17333e+14	5.6176e-12	1.17333e+14	3.49274e+06	0.000188715	3.49274e+06
Power_Tower_180e	1996	3295	300	200	2.75303e+07	180000000	32	2.08333e-08	48000000000000	2976.45	1.90493e+07	1500000	48000000	0.0019843		1.66667	3.06219e-22	1.66667	300000000	9.92148e-06	300000000	270000000000000	1.10239e-11	270000000000000	9.80739e+06	0.00030349	9.80739e+06
PowerMac_7600/132	1996	2999	160	150	2.45259e+07	132000000	32	2.92969e-08	3.41333e+13	1914.26	9.18844e+06	1.06667e+06	3.41333e+07	0.00179462		1.21212	6.86646e-22	1.21212	160000000	1.19641e-05	160000000	140800000000000	1.35956e-11	140800000000000	5.74086e+06	0.000333444	5.74086e+06
Gateway_G6-200	1997	2949	350	180	50000000	200000000	32	1.60714e-08	6.22222e+13	2637.43	1.51916e+07	1.94444e+06	6.22222e+07	0.00135639		1.75	1.88388e-22	1.75	350000000	7.53551e-06	350000000	3.88889e+14	6.78196e-12	3.88889e+14	7.77778e+06	0.000339098	7.77778e+06
Power_Center_210	1997	2500	375	145	2.75303e+07	210000000	32	1.20833e-08	8.27586e+13	7891	3.66142e+07	2.58621e+06	8.27586e+07	0.00305119		1.78571	4.77158e-22	1.78571	375000000	2.10427e-05	375000000	5.43103e+14	1.45295e-11	5.43103e+14	1.97275e+07	0.0004	1.97275e+07
Mac_G3/266	1997	2000	500	240	25123120	266000000	32	1.5e-08	6.66667e+13	11029	8.47029e+07	2.08333e+06	6.66667e+07	0.00529393		1.8797	3.11748e-22	1.8797	500000000	2.2058e-05	500000000	5.54167e+14	1.9902e-11	5.54167e+14	2.2058e+07	0.0005	2.2058e+07
iMac_G3/233	1998	1300	450	240	42563370	233000000	32	1.66667e-08	60000000000000	7895.47	6.06372e+07	1875000	60000000	0.00421092		1.93133	3.23187e-22	1.93133	450000000	1.75455e-05	450000000	436875000000000	1.80726e-11	436875000000000	1.02641e+07	0.000769231	1.02641e+07
AcerPower8000/450B	1998	2250	475	200	35174830	450000000	32	1.31579e-08	76000000000000	13504	8.64254e+07	2375000	76000000	0.00568588		1.05556	1.40392e-22	1.05556	475000000	2.84294e-05	475000000	1068750000000000	1.26353e-11	1068750000000000	3.03839e+07	0.000444444	3.03839e+07
Mac_G3/333	1998	2300	650	150	42563370	333000000	32	7.21154e-09	1.38667e+14	14740.2	7.07528e+07	4.33333e+06	1.38667e+08	0.00340158		1.95195	2.04503e-22	1.95195	650000000	2.26772e-05	650000000	1443000000000000	1.02149e-11	1443000000000000	3.39024e+07	0.000434783	3.39024e+07
Mac_G4/450	1999	2500	856	200	45620280	450000000	32	7.3014e-09	136960000000000	16887.2	1.08078e+08	4280000	136960000	0.00394561		1.90222	9.74226e-23	1.90222	856000000	1.97281e-05	856000000	1926000000000000	8.76803e-12	1926000000000000	4.22181e+07	0.0004	4.22181e+07
IBM_ASCI_White	2000	110000000	10000000	6000000	369364400	375000000	64	9.375e-09	1.06667e+14	0.0153827	5.90695e+06	1.66667e+06	1.06667e+08	9.22961e-09		26666.7	1.09388e-32	26666.7	10000000000000	1.53827e-15	10000000000000	625000000000000	2.46123e-17	625000000000000	1.6921e+06	9.09091e-09	1.6921e+06
Mac_G4/500_dual	2000	3500	1500	200	45620280	500000000	32	4.16667e-09	240000000000000	23485.8	1.50309e+08	7500000	240000000	0.00313144		3	6.26288e-23	3	1500000000	1.56572e-05	1500000000	3750000000000000	6.26288e-12	3750000000000000	8.22003e+07	0.000285714	8.22003e+07
Mac_G4/867	2001	2500	1300	338	45620280	867000000	32	8.125e-09	1.23077e+14	29238	3.16238e+08	3.84615e+06	1.23077e+08	0.00760188		1.49942	2.99203e-23	1.49942	1300000000	2.24908e-05	1300000000	3.33462e+15	8.76803e-12	3.33462e+15	7.3095e+07	0.0004	7.3095e+07
iMac_G4/700	2002	1600	1100	130	33966730	700000000	32	3.69318e-09	2.70769e+14	108987	4.53385e+08	8.46154e+06	2.70769e+08	0.0128803		1.57143	2.02202e-22	1.57143	1100000000	9.90789e-05	1100000000	5923076923076923	1.84004e-11	5923076923076923	1.74379e+08	0.000625	1.74379e+08
Mac_G4/Dual-1.25GHz	2003	2000	2500	338	45620280	1250000000	32	4.225e-09	2.36686e+14	101332	1.096e+09	7.39645e+06	2.36686e+08	0.0137		2	2.59409e-23	2	2500000000	4.05327e-05	2500000000	9245562130177514	1.096e-11	9245562130177514	2.02663e+08	0.0005	2.02663e+08
Mac_G5/Dual-2.0	2003	3500	7413	604	49891190	2000000000	64	1.2731e-09	7.85483e+14	140571	5.43391e+09	1.22732e+07	7.85483e+08	0.0114535		3.7065	4.74069e-24	3.7065	7413000000	1.89627e-05	7413000000	2.45464e+16	5.72675e-12	2.45464e+16	4.91998e+08	0.000285714	4.91998e+08
Dell_P4-530_3.0	2004	1200	5100	305	28570520	4300000000	32	1.86887e-09	5.35082e+14	2.0972e+06	2.04687e+10	1.67213e+07	5.35082e+08	0.125421		1.18605	2.22399e-23	1.18605	5100000000	0.000411215	5100000000	7.19016e+16	2.91676e-11	7.19016e+16	2.51664e+09	0.000833333	2.51664e+09
Mac_G5/Dual-2.5	2004	3500	10000	700	49891190	2500000000	64	1.09375e-09	9.14286e+14	204527	9.1628e+09	1.42857e+07	9.14286e+08	0.0143169		4	3.27243e-24	4	10000000000	2.04527e-05	10000000000	3.57143e+16	5.72675e-12	3.57143e+16	7.15844e+08	0.000285714	7.15844e+08
Mac_G5/Quad-2.5	2005	3500	24000	550	49891190	2500000000	64	3.58073e-10	2.79273e+15	624736	2.19907e+10	4.36364e+07	2.79273e+09	0.0143169		9.6	4.16491e-24	9.6	24000000000	2.60307e-05	24000000000	1.09091e+17	5.72675e-12	1.09091e+17	2.18658e+09	0.000285714	2.18658e+09
Mac_Pro_Xeon_2.66x4	2006	2500	30000	980	49891190	2660000000	64	5.10417e-10	1.95918e+15	652849	4.09467e+10	3.06122e+07	1.95918e+09	0.0213264		11.2782	3.07559e-24	11.2782	30000000000	2.17616e-05	30000000000	8.14286e+16	8.01745e-12	8.14286e+16	1.63212e+09	0.0004	1.63212e+09
Mac_Pro/2_3GHzx8	2007	4000	50000	400	49891190	3000000000	64	1.25e-10	7999999999999999	1.87909e+06	4.81047e+10	125000000	8e+09	0.0150327		16.6667	4.17575e-24	16.6667	50000000000	3.75818e-05	50000000000	3.75e+17	5.0109e-12	3.75e+17	7.51636e+09	0.00025	7.51636e+09
IBM_Blue_Gene/P	2007	1300000	14000000	1260000	353960600000	850000000	32	2.8125e-09	3.55556e+14	0.0205248	827558	1.11111e+07	3.55556e+08	1.84723e-09		16470.6	2.02914e-33	16470.6	14000000000000	1.46605e-15	14000000000000	9444444444444446	2.17321e-18	9444444444444446	26682.2	7.69231e-07	26682.2
Mac_Pro/2.8GHzx8	2008	3500	60000	318	49891190	2800000000	64	8.28125e-11	1.20755e+16	3.02545e+06	6.1574e+10	1.88679e+08	1.20755e+10	0.0160349		21.4286	6.43166e-24	21.4286	60000000000	5.04242e-05	60000000000	5.28302e+17	5.72675e-12	5.28302e+17	1.05891e+10	0.000285714	1.05891e+10
IBM_Roadrunner(LANL)	2008	133000000	1000000000	2350000	491611900	3200000000	64	3.67187e-11	2.7234e+16	20.8261	3.13225e+09	4.25532e+08	2.7234e+10	4.89414e-08		312500	2.0338e-33	312500	1000000000000000	2.08261e-14	1000000000000000	1.3617e+18	1.52942e-17	1.3617e+18	2.76987e+09	7.5188e-09	2.76987e+09
Cray/XT5_Jaguar(ORNL)	2008	100000000	1000000000	6950000	337119068000	2300000000	64	1.08594e-10	9208633093525178	0.00981657	4.36641e+06	1.43885e+08	9.20863e+09	6.82252e-11		434783	1.85568e-36	434783	1000000000000000	9.81657e-18	1000000000000000	3.30935e+17	2.96631e-20	3.30935e+17	981657	1e-08	981657
Acer_Aspire_X1700	2009	480	10000	95	8.24178e+06	2400000000	64	1.48438e-10	6736842105263158	6.38595e+07	3.88266e+11	1.05263e+08	6.73684e+09	0.606665		4.16667	1.10867e-21	4.16667	10000000000	0.00638595	10000000000	2.52632e+17	2.52777e-10	2.52632e+17	3.06526e+10	0.00208333	3.06526e+10
Mac_Nehalem_2.66x8	2009	4500	78000	1440	4.98912e+07	2660000000	64	2.88462e-10	3466666666666667	641767	5.91452e+10	5.41667e+07	3.46667e+09	0.011848		29.3233	1.16284e-24	29.3233	78000000000	8.22778e-06	78000000000	1.44083e+17	4.45414e-12	1.44083e+17	2.88795e+09	0.000222222	2.88795e+09
Mac_Westmere_2.93x12	2010	7000	121000	1440	4.98912e+07	2930000000	64	1.8595e-10	5377777777777778	704967	6.49697e+10	8.40278e+07	5.37778e+09	0.00838969		41.2969	6.78653e-25	41.2969	121000000000	5.82617e-06	121000000000	2.46201e+17	2.86337e-12	2.46201e+17	4.93477e+09	0.000142857	4.93477e+09
Tianhe-1A(China)	2010	100000000	2670000000	4040000	2000000000000	2530000000	64	2.36423e-11	4.2297e+16	0.00836027	2161632	6.60891e+08	4.2297e+10	1.265e-11		1.05534e+06	4.89179e-37	1.05534e+06	2670000000000000	3.13119e-18	2670000000000000	1.67205e+18	5e-21	1.67205e+18	836027	1e-08	836027
iMac_21_i5_2.5x4	2011	1200	40000	106	4.48313e+07	2500000000	64	4.14063e-11	2.41509e+16	1.75361e+07	1.18965e+11	3.77358e+08	2.41509e+10	0.0464705		16	7.01442e-23	16	40000000000	0.000438401	40000000000	9.43396e+17	1.85882e-11	9.43396e+17	2.10433e+10	0.000833333	2.10433e+10
MacBook_Pro_15_2.2x4	2011	1200	51000	85	2.19376e+06	2200000000	64	2.60417e-11	3.84e+16	5.01423e+08	2.72774e+12	600000000	38400000000	0.835706		23.1818	2.03137e-21	23.1818	51000000000	0.00983183	51000000000	1.32e+18	3.79866e-10	1.32e+18	6.01708e+11	0.000833333	6.01708e+11
MacPro12core2.7GHz	2013	7000	488250	270	5.49511e+06	2700000000	64	8.64055e-12	1.15733e+17	1.26931e+08	2.19337e+12	1.80833e+09	1.15733e+11	0.0701923		180.833	3.56614e-23	180.833	488250000000	0.000259971	488250000000	4.8825e+18	2.59971e-11	4.8825e+18	8.88517e+11	0.000142857	8.88517e+11
iMac27i7-4GHz	2014	2900	213291	288	6.81282e+07	4000000000	64	2.10979e-11	4.7398e+16	1.49939e+07	2.76368e+11	740593750	47398000000	0.0202458		53.3227	4.39362e-24	53.3227	213291000000	7.02979e-05	213291000000	2.96238e+18	5.06145e-12	2.96238e+18	4.34823e+10	0.000344828	4.34823e+10
Dell XPS 13	2015	800	15389	45	1254175	2300000000	64	4.56901e-11	2.18866e+16	7.83931e+08	2.25772e+12	3.41978e+08	2.18866e+10	2.29234		6.69087	9.62967e-21	6.69087	15389000000	0.050941	15389000000	7.86549e+17	9.96671e-10	7.86549e+17	6.27144e+11	0.00125	6.27144e+11

## Sheet: Breakdown
Per Unit Energy-Footprint-Price []	Instruction [a.u.]	Per Unit Power-Footprint-Cost	Instruction Per Second []	1/size/price	IPS/Joule	1/price	IPS/Joule/size	norm 1	norm 2	norm 3	norm 4	norm 5	norm 6	norm 7	norm 8					Per Unit Energy-Footprint-Price []	Instruction [a.u.]	Per Unit Power-Footprint-Cost	Instruction Per Second []	1/size/price	IPS/Joule	1/price	IPS/Joule/size	log10
-19.6812	-2.29243	-13.9823	3.40654	-15.6021	5.02633	-5	-5.57573	0.284646	0.0949149	0.158363	0.0634204	0.297545	0.0860826	0.359491	0.0331056					2.08333e-20	0.0051	1.04167e-14	2550	2.5e-16	106250	1e-05	2.65625e-06	-19.6812	-2.29243	-13.9823	3.40654	-15.6021	5.02633	-5	-5.57573
-20.5866	-2.38091	-14.5866	3.61909	-16.1886	5.22115	-5.90309	-5.0644	0.212898	0.077314	0.118281	0.087457	0.235119	0.0991151	0.109956	0.0613176					2.59067e-21	0.00416	2.59067e-15	4160	6.47668e-17	166400	1.25e-06	8.62176e-06	-20.5866	-2.38091	-14.5866	3.61909	-16.1886	5.22115	-5.90309	-5.0644
-21.4988	-2.59176	-15.1466	3.75967	-16.3966	5.00969	-5.96848	-5.41845	0.140607	0.0353684	0.0811378	0.103354	0.212986	0.0849694	0.091887	0.0417836					3.17117e-22	0.00256	7.13513e-16	5750	4.0122e-17	102256	1.07527e-06	3.81551e-06	-21.4988	-2.59176	-15.1466	3.75967	-16.3966	5.00969	-5.96848	-5.41845
-19.05	-2.11182	-13.9531	2.98498	-14.7076	3.73946	-5.30103	-5.66707	0.334672	0.130844	0.160299	0.0157481	0.392739	0	0.276312	0.0280658					8.91266e-20	0.00773	1.11408e-14	966	1.96078e-15	5488.64	5e-06	2.15241e-06	-19.05	-2.11182	-13.9531	2.98498	-14.7076	3.73946	-5.30103	-5.66707
-21.1052	-2.76955	-15.1052	3.23045	-16.357	4.48226	-5.69897	-6.17575	0.1718	0	0.0838856	0.0435072	0.217204	0.0496881	0.166357	0					7.84929e-22	0.0017	7.84929e-16	1700	4.3956e-17	30357.1	2e-06	6.6719e-07	-21.1052	-2.76955	-15.1052	3.23045	-16.357	4.48226	-5.69897	-6.17575
-23.273	-2.17393	-16.3699	4.72916	-18.3979	6.75719	-6.30103	-5.33972	0	0.118489	0	0.212989	0	0.201866	0	0.0461275					5.33333e-24	0.0067	4.26667e-17	53600	4e-19	5717330	5e-07	4.57387e-06	-23.273	-2.17393	-16.3699	4.72916	-18.3979	6.75719	-6.30103	-5.33972
-16.6682	-2.23359	-11.589	2.84572	-13.4921	4.74881	-4.69897	-4.04428	0.523432	0.106621	0.317102	0	0.522097	0.0675183	0.442669	0.117602					2.14707e-17	0.00584	2.57649e-12	701	3.22061e-14	56080	2e-05	9.0306e-05	-16.6682	-2.23359	-11.589	2.84572	-13.4921	4.74881	-4.69897	-4.04428
-17.9449	-0.207608	-12.6438	5.09342	-14.6104	7.06	-5.17609	-2.37469	0.422254	0.509654	0.247137	0.254181	0.403079	0.222122	0.310834	0.209721					1.13537e-18	0.62	2.27075e-13	124000	2.45241e-15	11481500	6.66667e-06	0.00422	-17.9449	-0.207608	-12.6438	5.09342	-14.6104	7.06	-5.17609	-2.37469
-18.7187	-0.481486	-13.0611	5.17609	-14.7782	6.89315	-4.69897	-3.18603	0.36093	0.455171	0.219462	0.26353	0.385228	0.210961	0.442669	0.164955					1.91131e-19	0.33	8.6878e-14	150000	1.66667e-15	7819020	2e-05	0.000651585	-18.7187	-0.481486	-13.0611	5.17609	-14.7782	6.89315	-4.69897	-3.18603
-17.614	-0.183759	-11.614	5.81624	-12.1761	6.37838	-5.69897	-0.0987433	0.448478	0.514398	0.315445	0.335921	0.662146	0.176526	0.166357	0.335294					2.43247e-18	0.655	2.43247e-12	655000	6.66667e-13	2389900	2e-06	0.79663	-17.614	-0.183759	-11.614	5.81624	-12.1761	6.37838	-5.69897	-0.0987433
-14.9984	-0.230992	-9.69737	5.07004	-11.3963	6.76901	-3.88081	-0.746517	0.65576	0.505002	0.442565	0.251537	0.745129	0.202656	0.668736	0.299554					1.00368e-15	0.5875	2.00736e-10	117500	4.01472e-12	5875000	0.000131579	0.17926	-14.9984	-0.230992	-9.69737	5.07004	-11.3963	6.76901	-3.88081	-0.746517
-12.2927	-1.70885	-6.28282	4.30103	-10.3896	8.40782	-3.11394	1.13215	0.870186	0.211007	0.66904	0.164574	0.852268	0.312281	0.880631	0.403208					5.09686e-13	0.01955	5.21409e-07	20000	4.07749e-11	255750000	0.000769231	13.5566	-12.2927	-1.70885	-6.28282	4.30103	-10.3896	8.40782	-3.11394	1.13215
-12.6415	-1.64685	-6.39255	4.60206	-10.9425	9.15204	-3.30103	1.51054	0.842544	0.223341	0.661762	0.198616	0.793425	0.362065	0.828937	0.424085					2.28297e-13	0.02255	4.04999e-07	40000	1.14148e-11	1419200000	0.0005	32.3999	-12.6415	-1.64685	-6.39255	4.60206	-10.9425	9.15204	-3.30103	1.51054
-12.8195	-1.22185	-6.81954	4.77815	-10.4771	8.43573	-3.17609	1.1347	0.828434	0.307888	0.633441	0.218529	0.842955	0.314149	0.863459	0.403348					1.51515e-13	0.06	1.51515e-07	60000	3.33333e-11	272727000	0.000666667	13.6364	-12.8195	-1.22185	-6.81954	4.77815	-10.4771	8.43573	-3.17609	1.1347
-12.543	-1.70553	-6.23549	4.60206	-10.9989	9.36549	-3.07918	1.44575	0.850351	0.211668	0.672179	0.198616	0.787424	0.376343	0.890236	0.42051					2.86427e-13	0.0197	5.81447e-07	40000	1.00249e-11	2320000000	0.000833333	27.9095	-12.543	-1.70553	-6.23549	4.60206	-10.9989	9.36549	-3.07918	1.44575
-14.4942	-1.31515	-7.49415	5.68485	-12.4942	10.6848	-4.47712	2.66781	0.695721	0.289327	0.588696	0.321062	0.628297	0.4646	0.503968	0.487936					3.20513e-15	0.0484	3.20513e-08	484000	3.20513e-13	48400000000	3.33333e-05	465.385	-14.4942	-1.31515	-7.49415	5.68485	-12.4942	10.6848	-4.47712	2.66781
-12.8614	-1.3019	-6.1829	5.37658	-11.0041	10.1978	-3.54407	2.73775	0.825116	0.291964	0.675667	0.286202	0.786874	0.432017	0.761782	0.491795					1.3759e-13	0.0499	6.56302e-07	238000	9.90645e-12	15767500000	0.000285714	546.7	-12.8614	-1.3019	-6.1829	5.37658	-11.0041	10.1978	-3.54407	2.73775
-14.3424	-1.13018	-7.34242	5.86982	-12.301	10.8284	-4.30103	2.82843	0.707746	0.326124	0.59876	0.34198	0.64885	0.474204	0.552625	0.496798					4.54545e-15	0.0741	4.54545e-08	741000	5e-13	67363600000	5e-05	673.636	-14.3424	-1.13018	-7.34242	5.86982	-12.301	10.8284	-4.30103	2.82843
-13.2294	-1.30103	-6.62731	5.30103	-10.9197	9.59346	-3	1.67372	0.795955	0.292137	0.646191	0.277658	0.79585	0.391593	0.912115	0.433088					5.89703e-14	0.05	2.35881e-07	200000	1.20299e-11	3921570000	0.001	47.1762	-13.2294	-1.30103	-6.62731	5.30103	-10.9197	9.59346	-3	1.67372
-16.6989	-0.592303	-10.204	5.90255	-13.4684	9.16695	-4.69897	0.397505	0.520999	0.433125	0.408961	0.345681	0.524614	0.363062	0.442669	0.362674					2.0005e-17	0.25568	6.25157e-11	799000	3.40085e-14	1468750000	2e-05	2.4975	-16.6989	-0.592303	-10.204	5.90255	-13.4684	9.16695	-4.69897	0.397505
-18.2326	-0.52204	-11.3564	6.35411	-14.4384	9.43612	-5.30103	0.298731	0.399454	0.447103	0.332527	0.396746	0.421383	0.381068	0.276312	0.357224					5.85388e-19	0.30058	4.40141e-12	2260000	3.64404e-15	2729720000	5e-06	1.98944	-18.2326	-0.52204	-11.3564	6.35411	-14.4384	9.43612	-5.30103	0.298731
-13.4548	-0.910166	-6.23291	6.31175	-11.2788	11.3576	-4	4.07884	0.778086	0.369892	0.67235	0.391956	0.757643	0.509602	0.635803	0.565789					3.50877e-14	0.12298	5.84912e-07	2050000	5.26316e-12	227823000000	0.0001	11990.7	-13.4548	-0.910166	-6.23291	6.31175	-11.2788	11.3576	-4	4.07884
-13.2239	-0.80618	-6.0198	6.39794	-10.8622	11.2403	-3.47712	3.85526	0.796387	0.390578	0.686485	0.401702	0.801975	0.501758	0.780281	0.553453					5.97149e-14	0.15625	9.55439e-07	2500000	1.37344e-11	173913000000	0.000333333	7165.79	-13.2239	-0.80618	-6.0198	6.39794	-10.8622	11.2403	-3.47712	3.85526
-13.7181	-0.613055	-6.51393	6.59106	-11.3563	11.4335	-3.96825	4.04538	0.757227	0.428997	0.653711	0.423542	0.749388	0.514677	0.644576	0.563943					1.91403e-14	0.24375	3.06245e-07	3900000	4.40227e-12	271304000000	0.000107585	11101.5	-13.7181	-0.613055	-6.51393	6.59106	-11.3563	11.4335	-3.96825	4.04538
-13.1844	-0.613055	-5.98025	6.59106	-11.1844	11.7952	-3.81258	4.42339	0.799521	0.428997	0.689108	0.423542	0.767688	0.538874	0.68759	0.584799					6.54079e-14	0.24375	1.04653e-06	3900000	6.54079e-12	624000000000	0.000153965	26509.1	-13.1844	-0.613055	-5.98025	6.59106	-11.1844	11.7952	-3.81258	4.42339
-13.7411	-0.60206	-6.13901	7	-11.3793	12.2403	-3.99427	4.85526	0.755403	0.431185	0.678578	0.469786	0.746938	0.568651	0.637385	0.608627					1.81523e-14	0.25	7.26091e-07	10000000	4.17502e-12	1739130000000	0.000101327	71657.9	-13.7411	-0.60206	-6.13901	7	-11.3793	12.2403	-3.99427	4.85526
-13.7471	-0.0555173	-6.34916	7.34242	-11.2657	12.2589	-3.51838	4.51165	0.754925	0.53991	0.66464	0.508509	0.759037	0.569895	0.76888	0.589669					1.79021e-14	0.88	4.47552e-07	22000000	5.42433e-12	1815180000000	0.000303122	32482.4	-13.7471	-0.0555173	-6.34916	7.34242	-11.2657	12.2589	-3.51838	4.51165
-12.4712	-0.178814	-5.26707	7.02531	-10.5169	12.2752	-3.30103	5.05927	0.856041	0.515382	0.736411	0.472648	0.838717	0.570982	0.828937	0.619883					3.37918e-13	0.6625	5.40668e-06	10600000	3.04126e-11	1884440000000	0.0005	114622	-12.4712	-0.178814	-5.26707	7.02531	-10.5169	12.2752	-3.30103	5.05927
-13.0334	-0.101873	-5.51491	7.41664	-10.7324	12.6341	-3.5563	5.45803	0.811484	0.530688	0.719972	0.516902	0.815788	0.594993	0.758402	0.641885					9.25926e-14	0.79091	3.05556e-06	26100000	1.85185e-11	4306500000000	0.000277778	287100	-13.0334	-0.101873	-5.51491	7.41664	-10.7324	12.6341	-3.5563	5.45803
-12.4314	-0.101873	-4.91285	7.41664	-10.4314	12.9352	-3.25527	5.75906	0.859197	0.530688	0.759905	0.516902	0.847824	0.61513	0.84158	0.658494					3.7037e-13	0.79091	1.22222e-05	26100000	3.7037e-11	8613000000000	0.000555556	574200	-12.4314	-0.101873	-4.91285	7.41664	-10.4314	12.9352	-3.25527	5.75906
-12.4919	-0.308998	-4.97339	7.20952	-10.679	12.9151	-3	5.23612	0.854399	0.489484	0.755889	0.493479	0.821471	0.61379	0.912115	0.629641					3.22178e-13	0.49091	1.06319e-05	16200000	2.09416e-11	8224620000000	0.001	172236	-12.4919	-0.308998	-4.97339	7.20952	-10.679	12.9151	-3	5.23612
-13.1483	0.180456	-5.32871	8	-10.7865	13.4578	-3.46225	6.13353	0.802383	0.586852	0.732322	0.582871	0.810027	0.650093	0.78439	0.679155					7.1079e-14	1.51515	4.69122e-06	100000000	1.63482e-11	28695700000000	0.000344947	1359980	-13.1483	0.180456	-5.32871	8	-10.7865	13.4578	-3.46225	6.13353
-13.4256	0.176091	-5.34641	8.25527	-11.0734	13.9823	-3.60195	6.51081	0.780404	0.585984	0.731148	0.611738	0.779496	0.685175	0.745789	0.699971					3.75324e-14	1.5	4.50389e-06	180000000	8.4448e-12	96000000000000	0.000250063	3241990	-13.4256	0.176091	-5.34641	8.25527	-11.0734	13.9823	-3.60195	6.51081
-13.6026	0.180456	-5.48206	8.30103	-11.2504	14.0694	-3.72419	6.54317	0.766374	0.586852	0.722151	0.616913	0.760655	0.691005	0.712012	0.701756					2.49671e-14	1.51515	3.29566e-06	200000000	5.6176e-12	117333000000000	0.000188715	3492740	-13.6026	0.180456	-5.48206	8.30103	-11.2504	14.0694	-3.72419	6.54317
-13.2587	0.22185	-5.00342	8.47712	-10.9577	14.4314	-3.51786	6.99155	0.793631	0.595087	0.753897	0.636826	0.791814	0.715217	0.769025	0.726495					5.51194e-14	1.66667	9.92148e-06	300000000	1.10239e-11	270000000000000	0.00030349	9807390	-13.2587	0.22185	-5.00342	8.47712	-10.9577	14.4314	-3.51786	6.99155
-13.0427	0.0835456	-4.92212	8.20412	-10.8666	14.1486	-3.47698	6.75898	0.810749	0.567574	0.75929	0.605954	0.801505	0.696302	0.780321	0.713663					9.06373e-14	1.21212	1.19641e-05	160000000	1.35956e-11	140800000000000	0.000333444	5740860	-13.0427	0.0835456	-4.92212	8.20412	-10.8666	14.1486	-3.47698	6.75898
-13.4239	0.243038	-5.12289	8.54407	-11.1686	14.5898	-3.46967	6.89086	0.780537	0.599302	0.745974	0.644397	0.769361	0.725817	0.782338	0.720939					3.76776e-14	1.75	7.53551e-06	350000000	6.78196e-12	388889000000000	0.000339098	7777780	-13.4239	0.243038	-5.12289	8.54407	-11.1686	14.5898	-3.46967	6.89086
-12.9991	0.251811	-4.6769	8.57403	-10.8377	14.7349	-3.39794	7.29507	0.814202	0.601047	0.775555	0.647785	0.804576	0.73552	0.802159	0.743242					1.00203e-13	1.78571	2.10427e-05	375000000	1.45295e-11	543103000000000	0.0004	19727500	-12.9991	0.251811	-4.6769	8.57403	-10.8377	14.7349	-3.39794	7.29507
-13.0813	0.274089	-4.65643	8.69897	-10.7011	14.7436	-3.30103	7.34357	0.807688	0.605479	0.776912	0.661914	0.819118	0.736106	0.828937	0.745917					8.29249e-14	1.8797	2.2058e-05	500000000	1.9902e-11	554167000000000	0.0005	22058000	-13.0813	0.274089	-4.65643	8.69897	-10.7011	14.7436	-3.30103	7.34357
-13.1232	0.285856	-4.75583	8.65321	-10.743	14.6404	-3.11394	7.01132	0.80437	0.60782	0.770319	0.656739	0.814662	0.729197	0.880631	0.727586					7.53025e-14	1.93133	1.75455e-05	450000000	1.80726e-11	436875000000000	0.000769231	10264100	-13.1232	0.285856	-4.75583	8.65321	-10.743	14.6404	-3.11394	7.01132
-13.1994	0.0234829	-4.54623	8.67669	-10.8984	15.0289	-3.35218	7.48264	0.798327	0.555625	0.784221	0.659394	0.79812	0.755186	0.814803	0.753591					6.31765e-14	1.05556	2.84294e-05	475000000	1.26353e-11	1068750000000000	0.000444444	30383900	-13.1994	0.0234829	-4.54623	8.67669	-10.8984	15.0289	-3.35218	7.48264
-13.1669	0.290469	-4.64441	8.81291	-10.9908	15.1593	-3.36173	7.53023	0.800909	0.608738	0.777709	0.674799	0.788291	0.763908	0.812165	0.756216					6.80997e-14	1.95195	2.26772e-05	650000000	1.02149e-11	1443000000000000	0.000434783	33902400	-13.1669	0.290469	-4.64441	8.81291	-10.9908	15.1593	-3.36173	7.53023
-13.3581	0.279261	-4.70491	8.93247	-11.0571	15.2847	-3.39794	7.6255	0.785751	0.606508	0.773696	0.688319	0.781232	0.772296	0.802159	0.761473					4.38402e-14	1.90222	1.97281e-05	856000000	8.76803e-12	1926000000000000	0.0004	42218100	-13.3581	0.279261	-4.70491	8.93247	-11.0571	15.2847	-3.39794	7.6255
-13.5043	0.477121	-4.80529	9.17609	-11.2032	15.574	-3.54407	7.91487	0.77417	0.645869	0.767039	0.715869	0.765681	0.791653	0.761782	0.777439					3.13144e-14	3	1.56572e-05	1500000000	6.26288e-12	3750000000000000	0.000285714	82200300	-13.5043	0.477121	-4.80529	9.17609	-11.2032	15.574	-3.54407	7.91487
-13.586	0.175923	-4.648	9.11394	-11.0571	15.523	-3.39794	7.86389	0.767691	0.585951	0.777472	0.708841	0.781232	0.788243	0.802159	0.774626					2.59409e-14	1.49942	2.24908e-05	1300000000	8.76803e-12	3334620000000000	0.0004	73095000	-13.586	0.175923	-4.648	9.11394	-11.0571	15.523	-3.39794	7.86389
-12.8491	0.196295	-4.00402	9.04139	-10.7352	15.7725	-3.20412	8.24149	0.82609	0.590003	0.820184	0.700636	0.815492	0.804933	0.855714	0.79546					1.41541e-13	1.57143	9.90789e-05	1100000000	1.84004e-11	5923080000000000	0.000625	174379000	-12.8491	0.196295	-4.00402	9.04139	-10.7352	15.7725	-3.20412	8.24149
-13.4891	0.30103	-4.39219	9.39794	-10.9602	15.9659	-3.30103	8.30677	0.775371	0.610839	0.794438	0.740956	0.791545	0.817869	0.828937	0.799062					3.24261e-14	2	4.05327e-05	2500000000	1.096e-11	9245560000000000	0.0005	202663000	-13.4891	0.30103	-4.39219	9.39794	-10.9602	15.9659	-3.30103	8.30677
-14.0231	0.568964	-4.7221	9.86999	-11.2421	16.39	-3.54407	8.69196	0.73305	0.664139	0.772557	0.794339	0.761545	0.846235	0.761782	0.820314					9.48137e-15	3.7065	1.89627e-05	7413000000	5.72675e-12	2.45464e+16	0.000285714	491998000	-14.0231	0.568964	-4.7221	9.86999	-11.2421	16.39	-3.54407	8.69196
-13.0194	0.074103	-3.38593	9.70757	-10.5351	16.8567	-3.07918	9.40082	0.812595	0.565695	0.86118	0.775971	0.836785	0.877458	0.890236	0.859425					9.56315e-14	1.18605	0.000411215	5100000000	2.91676e-11	7.19016e+16	0.000833333	2516640000	-13.0194	0.074103	-3.38593	9.70757	-10.5351	16.8567	-3.07918	9.40082
-14.0872	0.60206	-4.68925	10	-11.2421	16.5528	-3.54407	8.85482	0.727973	0.670723	0.774735	0.80904	0.761545	0.857129	0.761782	0.829299					8.18107e-15	4	2.04527e-05	10000000000	5.72675e-12	3.57143e+16	0.000285714	715844000	-14.0872	0.60206	-4.68925	10	-11.2421	16.5528	-3.54407	8.85482
-13.9825	0.982271	-4.58451	10.3802	-11.2421	17.0378	-3.54407	9.33977	0.736273	0.74636	0.781682	0.852036	0.761545	0.889569	0.761782	0.856056					1.04123e-14	9.6	2.60307e-05	24000000000	5.72675e-12	1.09091e+17	0.000285714	2186580000	-13.9825	0.982271	-4.58451	10.3802	-11.2421	17.0378	-3.54407	9.33977
-14.0872	1.05224	-4.66231	10.4771	-11.096	16.9108	-3.39794	9.21275	0.727973	0.760279	0.776522	0.862995	0.777096	0.881073	0.802159	0.849048					8.18107e-15	11.2782	2.17616e-05	30000000000	8.01745e-12	8.14286e+16	0.0004	1632120000	-14.0872	1.05224	-4.66231	10.4771	-11.096	16.9108	-3.39794	9.21275
-13.9021	1.22185	-4.42502	10.699	-11.3001	17.574	-3.60206	9.87601	0.742638	0.794019	0.792261	0.888083	0.755373	0.92544	0.745759	0.885643					1.25273e-14	16.6667	3.75818e-05	50000000000	5.0109e-12	3.75e+17	0.00025	7516360000	-13.9021	1.22185	-4.42502	10.699	-11.3001	17.574	-3.60206	9.87601
-13.7445	1.33099	-4.29736	10.7782	-11.2421	17.7229	-3.54407	10.0249	0.75513	0.815732	0.800728	0.897037	0.761545	0.935397	0.761782	0.893856					1.80086e-14	21.4286	5.04242e-05	60000000000	5.72675e-12	5.28302e+17	0.000285714	10589100000	-13.7445	1.33099	-4.29736	10.7782	-11.2421	17.7229	-3.54407	10.0249
-11.575	0.619789	-2.1945	10	-9.59726	17.4025	-2.68194	10.4865	0.927065	0.67425	0.940203	0.80904	0.936592	0.913965	1	0.919324					2.66081e-12	4.16667	0.00639	10000000000	2.52777e-10	2.52632e+17	0.00208	30652600000	-11.575	0.619789	-2.1945	10	-9.59726	17.4025	-2.68194	10.4865
-14.5096	1.46721	-5.08472	10.8921	-11.3512	17.1586	-3.65321	9.46059	0.694497	0.84283	0.748505	0.909923	0.749929	0.897651	0.731624	0.862722					3.09315e-15	29.3233	8.22778e-06	78000000000	4.45414e-12	1.44083e+17	0.000222222	2887950000	-14.5096	1.46721	-5.08472	10.8921	-11.3512	17.1586	-3.65321	9.46059
-14.7015	1.61592	-5.23462	11.0828	-11.5431	17.3913	-3.8451	9.69327	0.67929	0.872412	0.738563	0.931487	0.729508	0.913216	0.678604	0.87556					1.98845e-15	41.2969	5.82617e-06	121000000000	2.86337e-12	2.46201e+17	0.000142857	4934770000	-14.7015	1.61592	-5.23462	11.0828	-11.5431	17.3913	-3.8451	9.69327
-12.7561	1.20412	-3.35813	10.6021	-10.7308	17.9747	-3.07918	10.3231	0.833464	0.790492	0.863024	0.877124	0.815962	0.952242	0.890236	0.910311					1.75361e-13	16	0.000438401	40000000000	1.85882e-11	9.43396e+17	0.000833333	21043300000	-12.7561	1.20412	-3.35813	10.6021	-10.7308	17.9747	-3.07918	10.3231
-11.3498	1.36515	-2.00745	10.7076	-9.42037	18.1206	-3.07918	11.7794	0.944911	0.822526	0.952609	0.889056	0.955417	0.962	0.890236	0.99066					4.46901e-12	23.1818	0.00983	51000000000	3.79866e-10	1.32e+18	0.000833333	601708000000	-11.3498	1.36515	-2.00745	10.7076	-9.42037	18.1206	-3.07918	11.7794
-13.0164	2.25728	-3.58508	11.6886	-10.5851	18.6886	-3.8451	11.9487	0.81283	1	0.847971	1	0.831466	1	0.678604	1					9.62857e-14	180.833	0.000259971	488250000000	2.59971e-11	4.8825e+18	0.000142857	888517000000	-13.0164	2.25728	-3.58508	11.6886	-10.5851	18.6886	-3.8451	11.9487
-13.7551	1.72691	-4.15306	11.329	-11.2957	18.4716	-3.4624	10.6383	0.75429	0.894493	0.810299	0.959327	0.755837	0.985484	0.784349	0.927702					1.75745e-14	53.3227	7.02979e-05	213291000000	5.06145e-12	2.96238e+18	0.000344828	43482300000	-13.7551	1.72691	-4.15306	11.329	-11.2957	18.4716	-3.4624	10.6383
-10.6547	0.825483	-1.29294	10.1872	-9.00145	17.8957	-2.90309	11.7974	1	0.715169	1	0.830211	1	0.946959	0.938893	0.991652					2.21482e-11	6.69087	0.05094	15389000000	9.96671e-10	7.86549e+17	0.00125	627144000000	-10.6547	0.825483	-1.29294	10.1872	-9.00145	17.8957	-2.90309	11.7974
